# Supplementary material for: Coordinate regulation of long non-coding RNAs and protein-coding genes in germ-free mice
Source: BMC Genomics. 2018 Nov 21;19:834. doi: 10.1186/s12864-018-5235-3 (PMC6249886; doi:10.1186/s12864-018-5235-3)
Supplement: Supplementary file 1 — Table S1. Mapping statistics of RNA-Seq data in various organs from CV and GF mice. Sample IDs, total reads sequenced, total reads mapped, and percentage of reads mapped to the mouse genome are shown. Table S2. lncRNA-PCG pairs in each organ investigated. The gene IDs, chromosome coordniates, gene expression in each individual sample per organ, log2 fold change, as well as FDR-BH (q value) for both lncRNAs and the paired PCGs are shown. Table S3. Regulation of intergenic lncRNAs in liver by the absence of gut mirobiome. Table S4. Regulation of intergenic lncRNAs in duodenum by the absence of gut mirobiome. Table S5. Regulation of intergenic lncRNAs in jejunum by the absence of gut mirobiome. Table S6. Regulation of intergenic lncRNAs in illeum by the absence of gut mirobiome. Table S7. Regulation of intergenic lncRNAs in colon by the absence of gut mirobiome. Table S8. Regulation of intergenic lncRNAs in BAT by the absence of gut mirobiome. Table S9. Regulation of intergenic lncRNAs in WAT by the absence of gut mirobiome. Table S10. Regulation of intergenic lncRNAs in skeletal muscle by the absence of gut mirobiome. (XLSX 279 kb) [file 12864_2018_5235_MOESM1_ESM.xlsx]

## Sheet: Supplemental_Table_1
Supplemental Table 1. Mapping Statistics of RNA-Seq data
Sample	Total Reads	Total Mapped	Percent Mapped
CV liver 1	49034015	4.50672e+07	0.9191
CV liver 2	52436278	4.91275e+07	0.9369
CV liver 3	41028731	3.7771e+07	0.9206
GF liver 1	50299471	4.63811e+07	0.9221
GF liver 2	44453245	4.11682e+07	0.9261
GF liver 3	53895407	5.06886e+07	0.9405
CV duodenum 1	39938214	3.8129e+07	0.9547
CV duodenum 2	37461934	3.63606e+07	0.9706
CV duodenum 3	56644893	5.49116e+07	0.9694
GF duodenum 1	34743932	3.36808e+07	0.9694
GF duodenum 2	50629322	4.88725e+07	0.9653
GF duodenum 3	54509555	5.28034e+07	0.9687
CV jejunum 1	54586762	5.14316e+07	0.9422
CV jejunum 2	49132373	4.75405e+07	0.9676
CV jejunum 3	55359886	5.36769e+07	0.9696
GF jejunum 1	53085375	5.14344e+07	0.9689
GF jejunum 2	38432231	3.71524e+07	0.9667
GF jejunum 3	49433189	4.79453e+07	0.9699
CV iluem 1	83591583	8.08749e+07	0.9675
CV ileum 2	37833933	3.65514e+07	0.9661
CV ileum 3	50840953	4.85734e+07	0.9554
GF iluem 1	47138074	4.54647e+07	0.9645
GF ileum 2	88962712	8.59914e+07	0.9666
GF ileum 3	49738541	4.78186e+07	0.9614
CV large intestine 1	58777535	5.52274e+07	0.9396
CV large intestine 2	56317533	5.30117e+07	0.9413
CV large intestine 3	43965490	4.16089e+07	0.9464
GF large intestine 1	37653158	3.52697e+07	0.9367
GF large intestine 2	52661254	5.04758e+07	0.9585
GF large intestine 3	54101616	5.20458e+07	0.962
CV BAT 1	45439154	4.43486e+07	0.976
CV BAT 2	42989504	4.19535e+07	0.9759
GF BAT 1	46211588	4.5158e+07	0.9772
GF BAT 2	47223803	4.6029e+07	0.9747
GF BAT 3	42970176	4.19002e+07	0.9751
CV WAT 1	49259873	4.79348e+07	0.9731
CV WAT 2	49796059	4.84018e+07	0.972
CV WAT 3	42210312	4.10115e+07	0.9716
GF WAT 1	50066648	4.85046e+07	0.9688
GF WAT 2	52152942	5.06874e+07	0.9719
GF WAT 3	42718363	4.14411e+07	0.9701
CV skeletal muscle 1	50230204	4.86932e+07	0.9694
CV skeletal muscle 2	50221914	4.87052e+07	0.9698
CV skeletal muscle 3	46779022	4.53803e+07	0.9701
GF skeletal muscle 1	46326239	4.48948e+07	0.9691
GF skeletal muscle 2	54070404	5.2524e+07	0.9714
GF skeletal muscle 3	55016289	5.33658e+07	0.97

## Sheet: Supplemental_Table_2
Supplemental Table 2. lncRNA-PCG pairs in each organ
Liver
gene_id	lncRNA_locus.1	lncRNA_strand	CV liv1 lncRNA (FPKM)	CV liv2 lncRNA (FPKM)	CV liv3 lncRNA (FPKM)	GF liv1 lncRNA (FPKM)	GF liv2 lncRNA (FPKM)	GF liv3 lncRNA (FPKM)	lncRNA_log2(fold_change)	lncRNA_q_value			Category	Gene Symbol	locus PCG	Strand	Same_Strand	Distance to TSS	CV liv1 PCG (FPKM)	CV liv2 PCG (FPKM)	CV liv3 PCG (FPKM)	GF liv1 PCG (FPKM)	GF liv2 PCG (FPKM)	GF liv3 PCG (FPKM)	log2(fold_change) PCG	q_value PCG
NONMMUG000604.2	chr1:52656310-52657560	-	3.02337	3.87384	2.54504	2.17784	2.22669	1.55363	-0.651269	0.0386191			3'UTR	Mfsd6	chr1:52656304-52727318	-	TRUE	70527	2.54858	3.29441	2.35079	1.88037	1.904	1.61855	-0.585832	0.00337837
NONMMUG001478.2	chr1:105276914-105278231	-	3.6477	2.36638	5.70315	4.82103	6.34948	7.49895	0.689988	0.00731298			3'UTR	Rnf152	chr1:105276916-105356710	-	TRUE	79098	2.30161	1.5408	3.69088	3.38058	4.86915	5.72901	0.904102	0.0012933
NONMMUG001479.2	chr1:105280270-105283472	-	1.94982	1.32712	3.1877	3.1607	4.13253	5.21841	0.971195	0.00287864			3'UTR	Rnf152	chr1:105276916-105356710	-	TRUE	74799	2.30161	1.5408	3.69088	3.38058	4.86915	5.72901	0.904102	0.0012933
NONMMUG001733.1	chr1:133276428-133278284	-	1.27056	1.17796	1.44007	1.69514	2.81521	2.60984	0.88597	0.00287864			Intron	Plekha6	chr1:133246096-133303435	+	FALSE	3102	7.28718	7.22305	8.53967	10.9749	13.867	15.5588	0.822647	0.0012933
NONMMUG001785.2	chr1:133301292-133303430	+	5.66095	4.84887	6.64157	8.56082	11.2338	13.6058	0.977868	0.00287864			Downstream	Plekha6	chr1:133246096-133303435	+	TRUE	4410	7.28718	7.22305	8.53967	10.9749	13.867	15.5588	0.822647	0.0012933
NONMMUG002322.2	chr1:165592241-165593487	-	2.01633	3.58924	2.45725	1.59516	1.16222	1.26931	-0.983532	0.00287864			3'UTR	Mpzl1	chr1:165592180-165634541	-	TRUE	41657	1.69331	2.81124	1.93042	1.32332	1.02727	1.05371	-0.905381	0.0012933
NONMMUG002685.2	chr1:182892229-182896580	+	7.74889	6.04768	7.78664	13.3794	11.9714	9.56001	0.709393	0.00287864			Intron	Susd4	chr1:182764905-182895654	+	TRUE	129509	7.94637	5.92548	8.21285	14.396	12.9298	9.86067	0.770091	0.0012933
NONMMUG003629.2	chr10:53298051-53301612	-	3.79409	3.93518	4.00724	12.2445	11.4706	8.48781	1.47117	0.00287864			Intron	Cep85l	chr10:53278080-53379851	-	TRUE	80020	3.28365	3.28882	3.10407	6.69373	6.6075	6.35788	1.03702	0.0012933
NONMMUG003885.2	chr10:68095798-68096899	-	17.4147	13.8002	21.8456	5.4647	19.0383	5.60068	-0.814909	0.00287864			3'UTR	Arid5b	chr10:68095592-68278726	-	TRUE	182378	14.3559	11.3704	16.7392	4.44426	14.734	5.04661	-0.787435	0.0012933
NONMMUG004239.2	chr10:83230848-83233717	-	5.77278	14.6092	7.454	3.21398	3.93516	2.51407	-1.5141	0.00287864			3'UTR	Slc41a2	chr10:83231138-83337817	-	TRUE	105600	5.50705	13.3025	6.75634	3.01644	3.46952	2.39921	-1.51005	0.0012933
NONMMUG004585.2	chr10:105187668-105189401	-	0.993298	1.07853	1.20308	2.41127	2.1635	2.39239	1.10673	0.00287864			Exon/CD	Tmtc2	chr10:105187663-105574479	-	TRUE	46415	1.16722	1.11432	1.33666	2.94133	2.65782	3.16092	1.28894	0.0012933
NONMMUG004627.2	chr10:108497653-108499386	-	2.64413	2.46522	3.49228	5.86562	6.41378	6.0682	1.10926	0.00287864			3'UTR	Syt1	chr10:108497649-109010975	-	TRUE	512456	2.06287	1.76557	2.6728	4.51637	4.85551	4.73647	1.13237	0.0012933
NONMMUG005046.1	chr10:127908021-127910442	+	8.41933	4.90472	8.40998	2.79211	3.0946	2.32451	-1.39014	0.00287864			Intron	Sdr9c7	chr10:127898534-127911759	+	TRUE	5817	23.6367	15.1082	25.4339	9.21225	9.63533	6.32311	-1.33303	0.0012933
NONMMUG005256.2	chr11:6524541-6528761	-	3.65618	5.49251	3.34338	2.23338	2.24656	1.87655	-0.958887	0.0212167			Intron	Gm11974	chr11:6525590-6528760	-	TRUE	2109	2.70125	3.70632	2.16465	1.44706	1.54367	1.34664	-0.968172	0.0206061
NONMMUG006330.1	chr11:61265546-61267633	-	16.8442	8.09432	15.3913	22.4182	19.6401	21.3798	0.670463	0.00287864			Intron	Aldh3a2	chr11:61244751-61267186	-	TRUE	596	120.629	51.8071	97.4428	144.082	131.483	142.752	0.64693	0.0012933
NONMMUG007271.1	chr11:90387240-90391003	-	0.558362	0.300748	0.637789	1.06555	0.904656	1.14111	1.07445	0.00287864			Intron	Hlf	chr11:90336534-90390917	-	TRUE	469	4.61539	2.91473	5.50477	8.85445	9.16662	9.02152	1.06797	0.0012933
NONMMUG008565.2	chr12:16536032-16536827	-	18.1156	19.0256	13.2239	29.755	30.1682	29.0305	0.834715	0.00287864			3'UTR	Lpin1	chr12:16535668-16589770	-	TRUE	53341	12.8946	14.3083	9.0234	22.8052	22.8211	20.451	0.882479	0.0012933
NONMMUG009301.2	chr12:75449464-75453260	-	6.52098	5.85605	7.18726	10.1766	10.2256	8.79811	0.593304	0.0196856			3'UTR	Ppp2r5e	chr12:75450880-75596200	-	TRUE	144838	8.99499	7.72618	9.30604	14.0027	13.2667	12.2397	0.617109	0.0012933
NONMMUG009304.2	chr12:75515174-75596228	-	6.86554	4.85868	6.64694	9.89283	8.36517	8.47823	0.558239	0.0448991			Intron	Ppp2r5e	chr12:75450880-75596200	-	TRUE	40499	8.99499	7.72618	9.30604	14.0027	13.2667	12.2397	0.617109	0.0012933
NONMMUG009515.2	chr12:84029428-84054254	-	1.90597	2.66983	1.62576	3.24568	3.00189	3.91483	0.694439	0.0125442			Exon/CD	Acot4	chr12:84038378-84044723	+	FALSE	3134	5.96833	7.92258	5.32092	7.176	8.73529	9.90373	0.44811	0.0288915
NONMMUG009814.1	chr12:104078500-104081483	-	277.895	204.452	154.609	24.1273	34.529	12.2947	-3.16001	0.00287864			Upstream	Serpina4-ps1	chr12:104077958-104086920	+	FALSE	-658	360.269	264.95	190.384	33.5943	41.46	18.0345	-3.11005	0.0012933
NONMMUG010411.1	chr13:21388116-21388587	-	27.3076	19.6225	21.6559	36.9293	36.8645	32.2327	0.64527	0.00927692			Exon/CD	Zkscan3	chr13:21387003-21402755	-	TRUE	14362	19.1244	13.7523	17.1268	25.4796	25.7719	23.0771	0.593525	0.0012933
NONMMUG010732.1	chr13:37928800-37931508	+	2.94105	2.03607	2.82422	4.2601	3.82749	4.36718	0.691964	0.00731298			Exon/CD	Rreb1	chr13:37826037-37952005	+	TRUE	41283	4.65883	3.73556	5.22986	7.33136	6.89284	7.44936	0.683741	0.0012933
NONMMUG011615.2	chr13:93705661-93719154	-	17.295	14.3522	19.1787	28.4499	25.6437	19.9927	0.559552	0.0322016			Downstream	Dmgdh	chr13:93674435-93752823	+	FALSE	868	149.707	103.974	155.734	219.014	205.769	195.992	0.612438	0.00337837
NONMMUG012308.2	chr14:20139894-20143359	+	5.94598	2.13298	4.03466	11.845	10.1361	12.6712	1.53265	0.00287864			Exon/CD	Kcnk5	chr14:20140057-20181782	-	FALSE	40156	6.13675	2.52039	4.5737	13.9606	11.7265	15.6998	1.65999	0.0012933
NONMMUG012309.1	chr14:21036858-21040780	+	1.18391	0.99149	0.936811	1.74789	2.01278	2.45148	1.10352	0.00287864			Intron	Ap3m1	chr14:21033741-21052442	-	FALSE	13403	15.0504	13.7376	13.8837	23.268	26.4954	28.5627	0.887937	0.0012933
NONMMUG013236.2	chr14:65396889-65398927	+	6.03542	5.01294	6.06271	7.75067	6.87467	12.1173	0.663558	0.00287864			3'UTR	Zfp395	chr14:65358675-65398930	+	TRUE	39232	5.58969	4.68448	5.48105	7.20035	6.17893	10.5616	0.614558	0.0012933
NONMMUG016090.1	chr16:23967779-23972466	-	0.220188	0.127614	0.283699	2.43384	0.52075	0.676402	2.55051	0.00287864			Intron	Bcl6	chr16:23965051-23988612	-	TRUE	18730	6.06532	3.49496	7.63548	27.2332	9.96282	22.8323	1.80849	0.0012933
NONMMUG018017.1	chr17:32518905-32521791	-	2.04073	2.08657	1.96694	0.965944	0.951189	0.615625	-1.25305	0.00287864			Intron	Cyp4f17	chr17:32506461-32528894	+	FALSE	13886	7.70386	7.44845	7.28986	5.48702	4.17536	3.92173	-0.733528	0.0012933
NONMMUG018018.1	chr17:32527861-32528453	-	1.5825	1.834	2.30408	0.789835	1.21382	0.48895	-1.17137	0.045828			Intron	Cyp4f17	chr17:32506461-32528894	+	FALSE	21695	7.70386	7.44845	7.28986	5.48702	4.17536	3.92173	-0.733528	0.0012933
NONMMUG018141.2	chr17:34814526-34815131	-	57.986	66.0813	64.5203	55.7505	52.9979	52.6964	-1.10543	0.00927692			Exon/CD	C4a	chr17:34809091-34823454	-	TRUE	245	32.3679	36.4579	33.8645	29.0917	27.6255	24.5595	-1.26994	0.0012933
NONMMUG018142.2	chr17:34815363-34816337	-	9.0517	9.25809	7.49324	5.99234	4.26894	1.43375	-1.46266	0.00287864			Upstream	C4a	chr17:34809091-34823454	-	TRUE	-777	32.3679	36.4579	33.8645	29.0917	27.6255	24.5595	-1.26994	0.0012933
NONMMUG019062.1	chr17:84691230-84692716	-	2.89382	3.20547	3.43664	5.71349	6.2762	6.32398	0.957412	0.00287864			Exon/CD	Abcg8	chr17:84658233-84700333	+	FALSE	8842	24.0096	23.4277	24.4917	44.4164	50.3097	46.198	0.98569	0.0012933
NONMMUG019824.2	chr18:44426682-44429519	+	3.70663	1.90726	4.7881	4.56949	6.15321	5.30731	0.639078	0.00731298			3'UTR	Mcc	chr18:44425059-44812182	-	FALSE	384082	3.28568	1.69141	4.5021	4.03398	5.21526	4.59033	0.559333	0.00337837
NONMMUG020069.2	chr18:61295163-61301803	+	0.493149	0.976978	1.12397	1.69461	1.63987	2.08322	1.08184	0.0212167			3'UTR	Ppargc1b	chr18:61298135-61400431	-	FALSE	101948	0.718398	0.876677	1.28246	1.39975	2.06776	2.20036	0.987548	0.0012933
NONMMUG020340.2	chr18:74939322-74940336	-	3.3561	0.429862	2.1757	3.54254	4.48454	5.83501	1.23198	0.00287864			3'UTR	Lipg	chr18:74939321-74961263	-	TRUE	21434	4.44915	0.497006	2.14142	4.74221	4.51341	6.69993	1.18695	0.0012933
NONMMUG020577.1	chr19:3875364-3886416	+	15.9736	52.778	9.69633	17.3904	9.85591	6.8406	-1.18756	0.00287864			Intron	Chka	chr19:3851772-3894369	+	TRUE	5485	17.3731	68.2586	13.0746	16.3978	10.3625	8.27782	-1.48028	0.0012933
NONMMUG020688.1	chr19:6066128-6067867	-	48.5163	34.9914	46.3152	72.0078	60.7953	63.8058	0.613366	0.0241005			Exon/CD	Tm7sf2	chr19:6062820-6077187	-	TRUE	806	76.2054	57.0748	70.1614	104.961	91.2695	91.2009	0.507751	0.0150611
NONMMUG021490.1	chr19:46063458-46066314	-	2.18545	3.57124	2.04719	1.985	1.52293	1.57801	-0.600975	0.0241005			Exon/CD	Pprc1	chr19:46056538-46072909	+	FALSE	805	3.13216	4.88061	2.60696	2.63143	1.84783	2.238	-0.647207	0.0012933
NONMMUG021688.2	chr19:57034905-57037212	-	5.69197	5.62686	6.06553	2.7927	3.1932	3.08614	-0.923182	0.00287864			3'UTR	Ablim1	chr19:57033263-57216032	-	TRUE	179974	4.80962	5.01504	5.55182	2.57414	2.8369	3.14416	-0.831868	0.0012933
NONMMUG021952.2	chr2:10254092-10256526	+	2.94871	2.83885	3.05878	1.71648	1.87101	1.69475	-0.728985	0.00527972			3'UTR	Itih5	chr2:10153542-10256529	+	TRUE	101738	1.96112	2.12093	2.16367	1.10845	1.33416	1.15813	-0.779542	0.0012933
NONMMUG023265.2	chr2:68119991-68122692	+	7.85592	11.1503	5.04621	1.90605	2.51463	2.63526	-1.75672	0.00287864			3'UTR	B3galt1	chr2:68104671-68122882	+	TRUE	3628	7.26983	10.7209	5.02573	1.93198	2.42729	2.48214	-1.73587	0.0012933
NONMMUG024626.2	chr2:129205189-129207309	+	1.38914	1.07952	1.27105	1.38934	1.51092	3.07368	0.694773	0.0287323			Intron	Slc20a1	chr2:129198772-129211612	+	TRUE	6939	6.67483	5.86295	5.88162	8.16345	8.7302	16.9352	0.88669	0.0012933
NONMMUG025007.2	chr2:148043786-148045357	+	10.1352	8.05502	12.1989	4.91268	8.92489	4.13058	-0.748997	0.00287864			Exon/CD	Foxa2	chr2:148042876-148046969	-	FALSE	1377	17.454	13.6466	21.391	9.08298	15.5648	7.76374	-0.676356	0.0012933
NONMMUG025570.2	chr2:167642617-167643201	-	4.38181	2.11084	4.40819	5.23163	7.00012	5.50914	0.711191	0.0348691			3'UTR	Tmem189	chr2:167643224-167661544	-	TRUE	18647	6.37679	3.08313	6.08625	7.34085	7.20529	8.5681	0.593022	0.00525335
NONMMUG025954.1	chr2:181231316-181232369	-	11.8072	13.5761	11.4329	8.88415	7.50438	6.79231	-0.651394	0.0125442			Exon/CD	Helz2	chr2:181227614-181242027	-	TRUE	10185	17.2115	18.6949	16.8016	13.1042	11.8159	11.4479	-0.520648	0.00337837
NONMMUG026053.1	chr3:10012604-10016335	+	5.51403	14.2178	4.43093	2.25534	2.32772	2.93648	-1.67054	0.00287864			Exon/CD	Fabp5	chr3:10012584-10016610	+	TRUE	1864	46.4624	98.6169	26.6086	19.6059	17.2347	26.1779	-1.39733	0.0012933
NONMMUG026539.1	chr3:51244838-51247813	+	0.862542	0.734104	0.15883	0.151716	0.618901	2.26488	0.845797	0.0196856			Intron	Ccrn4l	chr3:51224446-51251654	+	TRUE	2917	3.28328	2.54962	0.771159	1.50817	2.23188	7.87939	0.820817	0.0012933
NONMMUG027160.1	chr3:89890292-89891837	+	2.30923	4.41779	1.18363	8.20767	5.13849	5.85287	1.29549	0.00927692			Intron	Il6ra	chr3:89869323-89913162	-	FALSE	22132	4.70856	11.0926	6.04171	15.7172	14.8587	13.0709	1.01177	0.0012933
NONMMUG027361.2	chr3:97637164-97641000	+	1.33831	1.32636	1.15068	2.97717	1.75363	2.69252	0.979954	0.00287864			Downstream	Fmo5	chr3:97628803-97655287	+	TRUE	10199	88.2644	107.165	97.7735	154.331	133.834	119.427	0.489252	0.0288915
NONMMUG028821.2	chr4:33247969-33250776	+	12.8791	13.2887	8.13551	7.65525	5.9242	8.18597	-0.639629	0.0109323			Intron	Pnrc1	chr4:33245422-33248787	-	FALSE	40791	35.7809	40.1864	23.5765	19.8272	16.9433	21.5366	-0.759289	0.0012933
NONMMUG028972.2	chr4:41638275-41638918	-	24.4765	51.5229	23.8411	16.4793	15.1072	12.7493	-1.1565	0.00287864			3'UTR	Enho	chr4:41569793-41640302	-	TRUE	1728	15.4795	32.7364	15.1995	10.4438	9.87247	7.64821	-1.16696	0.0012933
NONMMUG029461.1	chr4:62050088-62050554	+	2154.52	2311.67	2187.85	1789.23	1350.27	1122.63	-1.40629	0.00287864			3'UTR	Mup20	chr4:62050234-62054117	-	FALSE	3837	7664.2	8879	9037.37	6283.42	5422.49	4675.8	-0.491701	0.0269702
NONMMUG030301.1	chr4:115511837-115521184	+	6.94281	3.13385	2.7678	9.86692	7.36838	13.1311	1.1915	0.0109323			Upstream	Cyp4a10	chr4:115518286-115533649	+	TRUE	-1754	244.328	87.2552	241.998	562.984	401.141	595.58	1.39966	0.0012933
NONMMUG031021.2	chr4:136143824-136147320	+	10.8002	10.8617	16.8363	8.3634	7.32396	5.77295	-0.825497	0.00287864			Intron	Id3	chr4:136143821-136145392	+	TRUE	598	59.6497	55.7404	91.0346	43.2883	36.9511	30.4123	-0.884035	0.0012933
NONMMUG031230.2	chr4:143128439-143130607	-	3.91387	4.8761	3.60367	1.93854	2.06183	1.60693	-1.13061	0.00287864			Intron	Prdm2	chr4:143107390-143212709	-	TRUE	83182	8.49994	7.25672	7.06158	5.15014	5.90195	5.17429	-0.475832	0.0112343
NONMMUG031481.2	chr4:152015954-152017677	+	9.22282	7.84412	10.4269	11.9023	13.1886	15.0366	0.561156	0.0255411			3'UTR	Klhl21	chr4:152008890-152017677	+	TRUE	8012	8.11396	7.06188	8.96613	10.9789	11.0584	14.1108	0.5948	0.0012933
NONMMUG031557.2	chr4:154896203-154899112	+	2.25014	1.49492	3.53771	1.22559	1.25887	1.14322	-0.987642	0.00287864			Intron	Fam213b	chr4:154896429-154899043	-	FALSE	1381	9.95698	6.51198	12.5009	6.40995	5.86197	6.95544	-0.577503	0.0172558
NONMMUG031829.1	chr5:17827936-17830450	-	0.894105	0.632487	0.722982	1.85969	1.73582	1.70929	1.25297	0.00287864			Intron	Cd36	chr5:17781689-17888959	-	TRUE	20599	14.3942	10.0114	12.3758	33.994	28.9929	33.0938	1.39924	0.0012933
NONMMUG033177.2	chr5:103990037-103992842	-	72.3318	41.5854	64.0077	85.1935	81.4594	91.154	0.551371	0.0335982			Intron	Hsd17b11	chr5:103989764-104021796	-	TRUE	30480	111.414	66.8406	95.8787	134.997	122.633	139.476	0.549793	0.00238498
NONMMUG033418.2	chr5:112911529-112914615	-	0.785598	1.08482	0.759468	1.11728	1.60745	1.29328	0.623551	0.045828			3'UTR	Adrbk2	chr5:112910477-113015538	-	TRUE	102442	0.688009	1.16726	0.745798	1.11076	1.53018	1.15105	0.55878	0.0150611
NONMMUG034221.2	chr5:142903241-142903646	+	134.349	276.043	155.019	107.598	125.625	115.322	-0.689182	0.00731298			3'UTR	Actb	chr5:142903117-142906754	-	FALSE	3311	165.444	304.162	171.367	156.616	132.468	149.245	-0.536551	0.00525335
NONMMUG034289.1	chr5:145857125-145859797	+	7.68361	9.26162	2.64749	1.24113	0.383639	1.15679	-2.78806	0.00287864			Intron	Cyp3a11	chr5:145854606-145879854	-	FALSE	21503	1545.22	1549.89	1605.66	191.443	190.884	246.27	-2.87115	0.0012933
NONMMUG034751.2	chr6:22306521-22308092	-	4.45073	9.4453	4.15957	3.68829	4.62518	2.9067	-0.675255	0.00287864			3'UTR	Fam3c	chr6:22306521-22356081	-	TRUE	48860	8.66608	16.7043	8.23743	7.48129	8.55211	7.94985	-0.47223	0.0165524
NONMMUG034835.1	chr6:29907032-29909652	+	1.19386	1.07112	1.29809	0.725474	0.673941	0.60326	-0.81506	0.00527972			Intron	Ahcyl2	chr6:29768442-29912310	+	TRUE	4836	5.64518	5.31692	4.84963	3.39921	3.57291	3.40985	-0.591931	0.0012933
NONMMUG036515.1	chr6:122585443-122586946	+	2.81504	6.20946	1.89976	1.35195	1.33247	1.27237	-1.45401	0.00287864			Intron	Apobec1	chr6:122577791-122602444	-	FALSE	16250	10.1962	11.5666	6.93338	4.11856	5.12842	5.43027	-0.948329	0.0012933
NONMMUG036886.1	chr6:142450609-142453632	-	1.49892	0.589512	0.858481	1.95026	5.5663	8.71501	2.4742	0.00287864			Intron	Gys2	chr6:142422612-142473109	-	TRUE	20989	35.8613	23.2323	33.9325	39.9426	52.5279	79.2143	0.893855	0.0012933
NONMMUG037111.2	chr7:4149326-4150395	+	1.78201	3.11726	0.915611	1.13196	0.750338	0.869094	-1.06353	0.00527972			5'UTR	Leng9	chr7:4148182-4149872	-	FALSE	514	3.71503	4.32641	2.12197	1.6806	1.71488	1.62512	-1.00269	0.0012933
NONMMUG037764.2	chr7:35685504-35688187	-	2.50138	2.12812	2.44788	1.1872	1.29492	1.11429	-0.962143	0.00287864			3'UTR	Dpy19l3	chr7:35685499-35754454	-	TRUE	67609	3.29932	2.99758	2.74705	1.53513	1.74872	1.47983	-0.908564	0.0012933
NONMMUG037820.1	chr7:46751672-46755671	+	2.88671	5.76069	1.96991	0.807151	0.56087	1.27922	-1.99337	0.00287864			Intron	Saa2	chr7:46751832-46754314	+	TRUE	1838	34.3417	65.0437	20.8163	9.35746	6.76862	15.6405	-1.91705	0.0012933
NONMMUG038210.2	chr7:63886352-63887671	-	6.215	5.52064	6.63821	9.44085	12.6348	11.0675	0.85998	0.00287864			3'UTR	Klf13	chr7:63886350-63938915	-	TRUE	51904	4.79696	4.38624	5.61369	8.57184	10.8096	9.60073	0.98242	0.0012933
NONMMUG038211.2	chr7:63896388-63900239	+	1.28874	0.884612	0.772386	1.94827	2.79955	2.27313	1.26002	0.00287864			Intron	Klf13	chr7:63886350-63938915	-	FALSE	40602	4.79696	4.38624	5.61369	8.57184	10.8096	9.60073	0.98242	0.0012933
NONMMUG038493.2	chr7:80586632-80587307	-	5.94607	5.42023	6.16616	2.85985	3.55802	2.21592	-1.00964	0.00287864			3'UTR	Crtc3	chr7:80586631-80688877	-	TRUE	101908	4.80813	3.54552	4.97137	2.51462	2.39062	2.30858	-0.869791	0.0012933
NONMMUG039296.2	chr7:126292646-126295006	+	2.67864	1.41301	2.38041	5.72275	6.64867	8.55853	1.70949	0.00287864			3'UTR	Sbk1	chr7:126272618-126294999	+	TRUE	21207	2.34846	1.26297	2.0477	5.40771	5.81092	7.59915	1.74726	0.0012933
NONMMUG040196.2	chr8:27228685-27231098	+	1.41149	1.62587	2.84824	4.27387	4.33302	4.2147	1.14207	0.00287864			Upstream	Adrb3	chr8:27225775-27229588	-	FALSE	-1397	2.55591	3.04426	4.56558	6.58156	6.78642	6.70502	0.99518	0.0012933
NONMMUG040623.2	chr8:56294536-56295758	+	2.25018	1.47252	2.19019	2.77984	2.97244	4.34051	0.789	0.0109323			Intron	Hpgd	chr8:56294551-56321046	+	TRUE	595	52.9489	36.8917	51.1817	58.0344	67.2605	90.0387	0.623103	0.0012933
NONMMUG040825.2	chr8:70131332-70133748	+	12.1051	13.4762	10.8868	9.62547	6.727	5.52199	-0.723516	0.00927692			3'UTR	Rfxank	chr8:70130805-70139197	-	FALSE	6657	6.78795	8.21655	4.68705	4.46226	3.01979	3.51267	-0.826132	0.0012933
NONMMUG040849.2	chr8:70646435-70648395	-	2.25855	1.93832	3.44108	4.00899	3.73518	4.34986	0.682122	0.00527972			3'UTR	Pgpep1	chr8:70646435-70659738	-	TRUE	12323	7.48055	6.51666	9.20791	10.6728	10.6535	11.1194	0.497948	0.00238498
NONMMUG041315.2	chr8:94166252-94173412	-	0.157721	8.00896	0.177893	0.509656	0.211329	0.218586	-3.13205	0.00287864			Upstream	Mt2	chr8:94172617-94173567	+	FALSE	-2786	3.4667	426.412	4.80275	17.0144	9.26131	7.01256	-3.69715	0.0012933
NONMMUG042232.1	chr9:20770395-20771562	-	6.99384	9.83112	6.67328	4.84685	5.57597	3.54379	-0.738379	0.00287864			Exon/CD	Col5a3	chr9:20770049-20815034	-	TRUE	44089	7.13849	11.2374	8.86193	5.49967	6.31826	4.10094	-0.761857	0.0012933
NONMMUG042448.2	chr9:35184396-35186910	-	5.86757	8.23087	5.37232	4.20686	4.73778	4.19856	-0.554228	0.03078			3'UTR	Tirap	chr9:35184390-35200291	-	TRUE	14638	7.10414	9.39921	6.39115	4.99937	4.86318	5.08684	-0.601717	0.0012933
NONMMUG042592.2	chr9:44093880-44095625	+	0.60567	0.305813	0.563876	2.4065	3.92216	6.02607	3.08226	0.00287864			Downstream	Usp2	chr9:44067020-44095627	+	TRUE	2078	0.648027	0.3887	0.79345	2.74743	3.91057	6.90832	2.90015	0.0012933
NONMMUG042619.2	chr9:44669698-44672381	-	7.37182	3.5456	5.49824	8.81164	9.33908	7.48174	0.656272	0.0109323			Upstream	Treh	chr9:44673232-44686305	+	FALSE	-2194	0.592392	0.681972	0.720273	1.44989	1.03936	1.16917	0.887906	0.00525335
NONMMUG042644.2	chr9:45042695-45046269	+	0.78164	0.605574	0.811002	1.33604	1.34125	1.80973	1.04707	0.00287864			Intron	Mpzl2	chr9:45042343-45054043	+	TRUE	2057	7.86529	6.6237	10.3858	16.1433	16.4276	21.0547	1.12091	0.0012933
NONMMUG042645.2	chr9:45051423-45055344	-	4.54716	3.65114	5.90675	9.49121	9.47868	12.1464	1.15994	0.00287864			3'UTR	Mpzl2	chr9:45042343-45054043	+	FALSE	10958	7.86529	6.6237	10.3858	16.1433	16.4276	21.0547	1.12091	0.0012933
NONMMUG042684.2	chr9:46239840-46242032	-	2.43059	2.91772	2.13825	1.31426	1.05889	1.46926	-0.944579	0.00287864			5'UTR	Apoa4	chr9:46240843-46243458	+	FALSE	240	29.9503	55.383	35.8184	15.6077	13.1086	19.8802	-1.30786	0.0012933
NONMMUG042685.2	chr9:46242619-46243530	-	26.4873	50.1058	32.4457	13.9195	10.722	17.9369	-1.33699	0.00287864			Exon/CD	Apoa4	chr9:46240843-46243458	+	FALSE	2378	29.9503	55.383	35.8184	15.6077	13.1086	19.8802	-1.30786	0.0012933
NONMMUG042916.1	chr9:57682891-57684554	-	1.02546	0.215118	0.962342	2.12742	0.530243	2.03534	1.11785	0.00287864			Upstream	Cyp1a2	chr9:57676936-57683655	-	TRUE	-67	350.286	208.721	386.025	515.746	430.585	500.584	0.6285	0.00238498
NONMMUG043347.2	chr9:74847982-74891475	+	49.6718	26.9946	45.3183	6.6088	16.7022	5.34174	-2.08524	0.00287864			Intron	Onecut1	chr9:74861920-74889647	+	TRUE	3244	36.6391	18.6956	35.6484	3.05269	12.2213	1.97633	-2.37127	0.0012933
NONMMUG043351.2	chr9:75019155-75022855	+	3.58924	2.27328	3.34927	8.81448	7.65791	7.53056	1.39815	0.00287864			Intron	Fam214a	chr9:74953052-75032468	+	TRUE	44894	12.9497	6.64379	16.1757	26.0819	26.7819	23.5965	1.11194	0.0012933
NONMMUG043357.1	chr9:75002547-75005860	+	0.756483	0.32481	0.6879	1.31247	1.207	1.2739	1.1042	0.00287864			Intron	Fam214a	chr9:74953052-75032468	+	TRUE	28092	12.9497	6.64379	16.1757	26.0819	26.7819	23.5965	1.11194	0.0012933
NONMMUG043564.2	chr9:90193728-90195821	+	1.25688	0.98937	1.87785	2.50377	2.41919	2.63419	0.892328	0.0287323			Upstream	Adamts7	chr9:90162977-90200102	+	TRUE	-354	1.10198	0.679076	1.35058	1.86531	2.01879	2.28387	0.992055	0.0012933
NONMMUG044102.2	chr9:114748094-114749343	+	53.598	52.2711	48.0127	32.5213	35.7495	28.7147	-0.652358	0.00927692			3'UTR	Cmtm6	chr9:114731202-114749343	+	TRUE	17515	53.0095	50.9997	46.9552	32.3478	35.4473	28.1979	-0.637078	0.0012933
NONMMUG044304.1	chr9:122857544-122860094	-	1.09521	1.36419	1.23256	0.542347	0.688997	0.465794	-1.11639	0.00287864			Intron	Zfp445	chr9:122848909-122866006	-	TRUE	3309	18.1446	22.2228	18.5127	14.6705	13.3375	12.6307	-0.520707	0.00238498
NONMMUG045434.2	chrX:98320175-98323212	+	1.2024	0.370134	1.13601	1.88556	1.47442	1.29513	0.798434	0.00287864			3'UTR	Ar	chrX:98148756-98323218	+	TRUE	171972	0.866777	0.280552	0.735385	1.57836	1.02439	0.980654	0.944937	0.0012933
NONMMUG045940.2	chrX:140539536-140540618	-	38.5445	15.8129	18.3669	46.8162	31.0074	44.1606	0.766442	0.00287864			Exon/CD	Tsc22d3	chrX:140539528-140600522	-	TRUE	2591	43.35	16.8956	19.9574	54.29	34.0611	59.8061	0.900696	0.0012933
NONMMUG054394.1	chr12:79175067-79175704	+	8.27782	8.91674	7.363	14.3894	14.0711	10.9393	0.696135	0.0297812			3'UTR	Rdh11	chr12:79175550-79191819	-	FALSE	16908	24.9048	25.4221	21.771	42.2425	32.0646	36.5124	0.635654	0.0012933
NONMMUG060873.1	chr15:75427605-75431829	-	3.13876	0.911475	3.82687	5.93071	6.47367	9.57436	1.49103	0.00287864			Intron	9030619P08Rik	chr15:75427605-75431829	-	TRUE	2112	3.11802	0.903286	3.79219	5.89311	6.43138	9.54586	1.48912	0.0012933
NONMMUG063222.1	chr17:45593329-45596698	+	0	0.552265	0.713557	0.927867	1.55215	0.880363	1.09182	0.00287864			Intron	Slc29a1	chr17:45585199-45599603	-	FALSE	4590	67.792	53.0974	62.1841	93.3623	99.2417	105.127	0.71578	0.0012933
NONMMUG063498.1	chr17:78984681-78985503	+	15.5904	12.5493	15.6127	21.2393	19.9989	28.0941	0.682105	0.00927692			Intron	Prkd3	chr17:78949404-79020816	-	FALSE	28214	24.381	18.9408	23.2938	27.7038	26.9916	34.1442	0.428715	0.0312509
NONMMUG063878.1	chr17:34809091-34809754	-	122.245	141.008	141.614	103.371	106.487	89.6494	-1.09357	0.00287864			Intron	C4a	chr17:34809091-34823454	-	TRUE	332	32.3679	36.4579	33.8645	29.0917	27.6255	24.5595	-1.26994	0.0012933
NONMMUG068260.1	chr2:68110757-68118886	-	3.61177	5.63493	1.49492	1.04827	1.5422	0.86326	-1.62977	0.00527972			Intron	B3galt1	chr2:68104671-68122882	+	FALSE	10150	7.26983	10.7209	5.02573	1.93198	2.42729	2.48214	-1.73587	0.0012933
NONMMUG068817.1	chr2:155561886-155564114	-	37.8618	24.4133	36.0089	65.1099	59.4166	56.705	0.898953	0.00287864			Downstream	Gss	chr2:155563180-155592810	-	TRUE	29810	28.5179	43.9457	27.304	21.7155	23.5417	22.546	-0.543592	0.0012933
NONMMUG071543.1	chr3:122426442-122459060	-	1.26482	0.689546	1.18089	2.43562	3.3456	3.76126	1.62066	0.00287864			Intron	Bcar3	chr3:122419779-122530182	+	FALSE	22928	10.9638	9.29859	11.9256	16.456	13.8022	17.2364	0.573542	0.0012933
NONMMUG075043.1	chr5:140785395-140785616	+	47.8014	28.5932	40.5122	60.1128	70.9775	56.9841	0.699188	0.0125442			Exon/CD	Gna12	chr5:140759943-140830431	-	FALSE	44926	34.4425	18.0162	35.8782	41.3761	41.6729	42.2765	0.517465	0.00337837
Duodenum
gene_id	locus.1	lncRNA_strand	CV Duo1 lncRNA (FPKM)	CV Duo2 lncRNA (FPKM)	CV Duo3 lncRNA (FPKM)	GF Duo1 lncRNA (FPKM)	GF Duo2 lncRNA (FPKM)	GF Duo3 lncRNA (FPKM)	lncRNA_log2(fold_change)	lncRNA_q_value			Category	Gene Symbol	PCG_locus	Strand	Same_Strand	Distance to TSS	CV Duo1 PCG (FPKM)	CV Duo2 PCG (FPKM)	CV Duo3 PCG (FPKM)	GF Duo1 PCG (FPKM)	GF Duo2 PCG (FPKM)	GF Duo3 PCG (FPKM)	PCG_log2(fold_change)	PCG_q_value
NONMMUG001037.1	chr1:74735996-74737252	+	5.92203	12.6891	6.46787	7.03302	18.7719	19.8901	0.751218	0.0214206			Intron	Cyp27a1	chr1:74713573-74737890	+	TRUE	1273	20.7275	35.5852	22.9419	25.4602	49.1522	59.1822	0.750263	0.00922754
NONMMUG004627.2	chr10:108497653-108499386	-	1.46586	1.27747	1.14974	0.378015	0.805634	0.484229	-1.39597	0.00531606			3'UTR	Syt1	chr10:108497649-109010975	-	TRUE	512456	0.941738	0.952726	0.810367	0.310503	0.569441	0.371563	-1.13839	0.0292158
NONMMUG005062.2	chr10:128743345-128744881	-	1.18158	1.36156	1.20929	2.42222	2.36357	2.2033	0.768171	0.0499406			Upstream	Dgka	chr10:128706257-128744056	-	TRUE	-57	20.288	25.295	22.283	30.4894	35.9356	36.7527	0.596017	0.0371199
NONMMUG005709.1	chr11:32596994-32599561	+	0.521498	0.798803	0.249879	1.23239	1.0681	1.49833	1.19403	0.00531606			Intron	Stk10	chr11:32533265-32624595	+	TRUE	9682	3.58936	4.83318	3.13281	7.77602	7.32528	10.255	1.13801	0.00359356
NONMMUG007268.1	chr11:90337811-90341151	-	0.638341	0.947448	0.728796	1.17268	2.1346	2.86124	1.28328	0.00945844			3'UTR	Hlf	chr11:90336534-90390917	-	TRUE	51414	0.724912	0.999848	0.702989	1.24598	2.22076	2.99566	1.40692	0.00359356
NONMMUG008435.1	chr12:4879470-4881856	-	9.38943	17.0093	10.697	21.8488	16.8429	24.8433	0.686628	0.0305775			Exon/CD	Ubxn2a	chr12:4879031-4907520	-	TRUE	27042	18.8868	31.3267	22.6809	41.934	32.1485	49.5682	0.768362	0.00359356
NONMMUG010182.1	chr13:4244573-4247927	+	1.03651	4.21777	2.26605	3.78961	4.98671	6.1948	0.918622	0.025667			Intron	Akr1c19	chr13:4233739-4248359	+	TRUE	922	58.4223	85.9945	81.6228	154.342	120.529	181.678	1.00461	0.00359356
NONMMUG010411.1	chr13:21388116-21388587	-	14.1042	25.1722	17.1031	26.828	39.4109	34.6348	0.727606	0.0321309			Exon/CD	Zkscan3	chr13:21387003-21402755	-	TRUE	14362	12.3687	18.9592	13.5636	18.029	26.9162	25.3394	0.635904	0.0239571
NONMMUG012236.2	chr14:14763766-14767167	+	0.411117	0.601093	0.465835	2.84234	0.547254	1.0931	1.54241	0.00531606			Intron	Slc4a7	chr14:14703024-14799943	+	TRUE	62441	10.6802	16.5319	14.0474	59.6659	14.6204	25.4675	1.28654	0.00359356
NONMMUG012905.2	chr14:51144998-51145460	-	21.0899	14.6487	15.3917	176.566	21.371	9.94011	1.94977	0.00531606			3'UTR	Rnase1	chr14:51145001-51146767	-	TRUE	1538	29.7468	25.404	24.621	280.541	34.151	19.3755	2.07477	0.00359356
NONMMUG013134.2	chr14:61339764-61360408	-	3.95872	2.51905	4.70978	2.08651	2.34345	1.92521	-0.991885	0.00531606			Intron	Ebpl	chr14:61339762-61360445	-	TRUE	10359	9.17859	6.45752	11.7824	5.64159	4.88058	5.06654	-0.842112	0.00653964
NONMMUG014707.2	chr15:66932265-66934228	-	0.856803	1.32719	0.698517	1.12036	2.68502	2.53176	1.00759	0.00531606			Intron	Ndrg1	chr15:66929317-66969641	-	TRUE	1223	46.1962	43.5585	38.8204	54.7118	69.8215	92.1734	0.741644	0.018344
NONMMUG014711.1	chr15:66934436-66935865	-	0.475548	0.760351	0.374885	0.563169	1.54814	1.81973	1.14462	0.00945844			Intron	Ndrg1	chr15:66929317-66969641	-	TRUE	34489	46.1962	43.5585	38.8204	54.7118	69.8215	92.1734	0.741644	0.018344
NONMMUG014786.1	chr15:74762046-74762580	+	8.80348	4.92488	4.17578	2.29732	4.20895	2.91191	-1.11056	0.0305775			3'UTR	Ly6d	chr15:74762055-74763567	-	FALSE	1307	11.5328	6.9922	5.26796	2.36435	4.96513	3.95167	-1.10469	0.0461768
NONMMUG014888.2	chr15:77406781-77411027	-	0.670995	1.29524	0.716876	2.82637	1.68059	5.2967	1.80415	0.00531606			Intron	Apol9a	chr15:77403788-77411080	-	TRUE	2130	14.8768	15.9454	14.4305	30.0165	26.2377	52.6969	1.26953	0.00359356
NONMMUG016073.2	chr16:23156441-23158500	-	5.93478	1.39107	3.68151	0.162914	1.48101	3.52413	-1.31433	0.00531606			Downstream	Adipoq	chr16:23146535-23157968	+	FALSE	10824	18.6623	4.21106	11.5902	0.720545	4.67679	11.9975	-1.01525	0.00922754
NONMMUG017883.1	chr17:28557019-28561336	-	13.5804	7.5341	9.24902	45.1881	11.3411	5.381	0.92022	0.048413			Intron	Clps	chr17:28558213-28560714	-	TRUE	1589	252.479	144.033	160.137	799.923	207.508	100.747	0.986248	0.0221461
NONMMUG018576.1	chr17:53828792-53832190	+	0.193647	0.203375	0.93896	2.24201	1.05145	0.163886	1.21987	0.00531606			Intron	Sult1c2	chr17:53829636-53845958	-	FALSE	15848	1.46501	1.36945	6.5024	16.4871	7.84709	1.22426	1.40229	0.00359356
NONMMUG021160.1	chr19:30239240-30240259	-	0.766186	0.354338	0.491858	3.61924	12.6166	11.0134	3.86672	0.00531606			Downstream	Mbl2	chr19:30232956-30239682	+	FALSE	6821	1.44395	1.24298	1.61008	10.4698	28.9836	30.1127	3.98612	0.00359356
NONMMUG021334.1	chr19:40549088-40551029	-	47.2534	40.9899	44.3279	22.8858	23.1231	19.7374	-1.15906	0.00531606			Downstream	Aldh18a1	chr19:40550256-40588463	-	TRUE	38311	82.3514	88.545	74.4617	50.6562	46.763	41.967	-0.826917	0.0163124
NONMMUG022020.2	chr2:13651020-13655082	-	0.643906	0.660947	1.82191	7.2772	1.09519	0.510988	1.41048	0.00531606			3'UTR	St8sia6	chr2:13654935-13793520	-	TRUE	141013	0.383079	0.557573	1.31008	6.0096	0.897003	0.296695	1.66588	0.00359356
NONMMUG022597.2	chr2:32558928-32560616	+	1.23531	2.16952	1.29844	2.76175	2.67498	4.22238	0.942097	0.00531606			Intron	Fam102a	chr2:32535358-32569750	+	TRUE	19582	18.3954	26.0523	20.2521	39.817	23.6038	40.8235	0.694443	0.02783
NONMMUG023051.2	chr2:57998337-57999875	-	0.894407	1.21961	1.49945	4.98853	1.42498	1.39753	1.02655	0.0127772			Exon/CD	Galnt5	chr2:57998154-58039171	+	FALSE	1222	0.820385	1.18984	1.50242	4.58215	1.66354	1.28774	1.09434	0.00359356
NONMMUG023348.1	chr2:71141319-71144404	-	0.312713	0.300281	0.915269	16.9537	0.920262	0.460257	3.50384	0.00531606			3'UTR	Cybrd1	chr2:71118053-71142926	+	FALSE	24938	0.573594	0.564233	1.61624	46.0335	2.02479	0.992401	4.14616	0.00359356
NONMMUG024138.2	chr2:110644410-110647779	+	28.735	37.4794	19.3394	45.6888	82.7713	97.1784	1.27351	0.00531606			Intron	Slc5a12	chr2:110597298-110649345	+	TRUE	40370	24.7007	31.7415	17.7664	38.919	70.6851	85.2953	1.38951	0.00359356
NONMMUG024139.2	chr2:110659002-110661569	+	0.215657	0.737254	0.71579	1.83878	6.63582	5.88483	2.96422	0.00531606			Intron	Ano3	chr2:110655200-110950244	-	FALSE	290638	0.133382	0.200719	0.145561	0.352781	1.20768	1.13405	2.47272	0.00359356
NONMMUG024460.2	chr2:122441724-122445044	+	0.628393	0.686019	0.414846	4.98892	0.258077	4.04878	2.54353	0.00531606			Intron	Slc28a2	chr2:122426476-122461130	+	TRUE	2621	12.1976	14.6992	11.5	56.664	13.1479	62.6758	1.88603	0.00359356
NONMMUG024462.2	chr2:122460826-122461131	+	27.0905	29.0055	30.6916	68.9999	37.5349	95.5329	1.08359	0.00531606			Downstream	Slc28a2	chr2:122426476-122461130	+	TRUE	4579	12.1976	14.6992	11.5	56.664	13.1479	62.6758	1.88603	0.00359356
NONMMUG024603.2	chr2:128765077-128767940	+	1.18952	2.08224	0.997471	2.92877	2.20342	3.14396	0.87307	0.00531606			Upstream	Mertk	chr2:128698996-128802188	+	TRUE	-4805	17.1651	29.1245	15.7203	29.7566	30.5673	37.2261	0.659725	0.0239571
NONMMUG025960.1	chr2:181305065-181306863	-	1.65916	0.654207	1.36121	0.188506	0.484907	0.697024	-1.62985	0.015747			Downstream	Stmn3	chr2:181306458-181314500	-	TRUE	8536	2.63446	1.43926	2.52906	0.639602	1.13291	0.938	-1.32467	0.044052
NONMMUG026539.1	chr3:51244838-51247813	+	0.936925	1.54635	0.995128	2.02829	2.38448	7.60292	1.68668	0.00531606			Intron	Ccrn4l	chr3:51224446-51251654	+	TRUE	2917	6.14879	9.24495	6.62851	12.7225	15.1719	31.7526	1.44375	0.00359356
NONMMUG026671.1	chr3:57424826-57429740	-	3.90237	2.93723	2.63032	24.3958	5.09917	14.536	2.12146	0.00531606			Intron	Tm4sf4	chr3:57425409-57441675	+	FALSE	1969	47.7389	39.3651	53.8931	320.605	92.0365	270.145	2.27464	0.00359356
NONMMUG027501.2	chr3:103857386-103858377	+	0.534284	0.463602	0.317138	0.73468	1.38609	1.80011	1.4245	0.0341801			Upstream	Ptpn22	chr3:103859794-103912252	+	TRUE	-1914	2.00586	2.97293	1.63732	2.76367	5.76136	4.15647	0.926819	0.0163124
NONMMUG029318.1	chr4:55530330-55531101	-	10.4779	19.4926	10.6565	38.7968	20.6101	26.8176	1.016	0.00531606			Exon/CD	Klf4	chr4:55527136-55532475	-	TRUE	1751	22.998	31.417	33.1057	66.3973	38.5934	52.6046	0.855444	0.00359356
NONMMUG030541.1	chr4:123311172-123314088	-	1.54594	1.74322	1.28226	5.59388	1.60589	5.3818	1.37536	0.00531606			Downstream	Bmp8a	chr4:123312649-123343252	-	TRUE	30173	1.34164	1.52695	1.06444	5.5609	1.17545	4.84851	1.56906	0.00359356
NONMMUG032819.2	chr5:76856324-76859478	-	7.10462	12.1572	7.89207	16.6109	15.7046	19.7792	0.844347	0.00531606			Upstream	C530008M17Rik	chr5:76840598-76873554	+	FALSE	-941	9.32515	13.3998	10.9504	18.3134	21.2506	24.8969	0.933	0.00359356
NONMMUG033484.2	chr5:114901833-114903941	+	0.859916	2.01828	0.711805	1.85965	2.67303	2.72247	0.933554	0.00945844			Exon/CD	Oasl2	chr5:114896933-114912245	+	TRUE	1053	12.1341	14.6553	12.7439	17.9099	20.8388	31.0924	0.815247	0.00359356
NONMMUG033656.2	chr5:120812634-120814585	+	0.53511	1.19657	0.280665	1.75004	1.71861	2.3094	1.46412	0.029249			Intron	Oas1b	chr5:120812634-120824160	+	TRUE	971	0.765598	2.23102	1.42619	2.39058	3.25022	5.42106	1.33258	0.00359356
NONMMUG034030.2	chr5:135887904-135889564	-	4.7028	5.62888	6.53625	2.75209	4.9343	3.72568	-0.754489	0.0350385			Intron	Hspb1	chr5:135887918-135889563	+	FALSE	716	14.6877	16.1244	17.1691	6.93586	12.4565	9.81417	-0.832184	0.0486335
NONMMUG034299.1	chr5:145991381-145993157	-	7.16562	21.2548	10.1949	6.73243	5.36218	6.88962	-1.08674	0.00531606			Intron	Cyp3a25	chr5:145977193-146009618	-	TRUE	17349	234.871	300.457	295.173	135.248	115.216	155.053	-1.04212	0.0139596
NONMMUG035551.2	chr6:65703112-65704607	-	0.0291067	0.112144	0.651057	3.54617	0.238515	0.553172	2.35012	0.0341801			Downstream	Ndnf	chr6:65671610-65706930	+	FALSE	2429	0.0288349	0.054492	0.273175	0.928232	0.0855252	0.104492	1.62542	0.0453687
NONMMUG037956.2	chr7:45102834-45103795	-	17.4146	18.965	20.9737	12.5776	8.80342	12.0596	-0.902908	0.00945844			Intron	Fcgrt	chr7:45092992-45103822	-	TRUE	508	50.9293	46.4783	52.8834	29.4165	25.9475	28.1821	-0.863516	0.00359356
NONMMUG038753.2	chr7:97309466-97310522	-	1.39992	1.00431	1.0233	1.44748	3.91449	3.26983	1.14725	0.0350385			3'UTR	Usp35	chr7:97309379-97325964	-	TRUE	15970	0.805722	0.9176	0.79435	1.5479	3.07517	3.33104	1.643	0.00359356
NONMMUG041315.2	chr8:94166252-94173412	-	0.522737	0.208637	0.437178	2.51406	2.38195	3.02755	2.57968	0.00531606			Upstream	Mt2	chr8:94172617-94173567	+	FALSE	-2786	18.6147	6.46593	18.5865	123.516	115.251	159.884	3.13233	0.00359356
NONMMUG042517.2	chr9:40294758-40296741	-	7.72675	10.8173	6.29738	14.1107	11.6526	18.82	0.744045	0.0127772			Intron	Gramd1b	chr9:40297906-40455764	-	TRUE	14305	6.08336	9.78108	5.82566	15.6778	9.32216	17.4235	0.980351	0.00359356
NONMMUG042657.2	chr9:45395646-45396150	-	10.3985	7.43322	10.1012	3.88596	6.03932	5.54219	-1.02751	0.00531606			3'UTR	Fxyd6	chr9:45370184-45396159	+	FALSE	25713	7.27773	6.47924	8.29848	3.1246	5.44245	4.44459	-0.792733	0.044052
NONMMUG043630.2	chr9:95561270-95562052	+	5.86412	5.54061	4.42116	1.44846	0.397401	0.714231	-2.71565	0.00531606			3'UTR	Paqr9	chr9:95559816-95562121	+	TRUE	2004	3.70392	4.48978	2.67384	1.6156	0.218721	0.618695	-2.12247	0.00359356
NONMMUG043631.2	chr9:95564103-95567935	+	2.32231	2.8323	1.8128	0.811084	0.0762029	0.349275	-2.54356	0.00531606			3'UTR	Paqr9	chr9:95559816-95562121	+	TRUE	6362	3.70392	4.48978	2.67384	1.6156	0.218721	0.618695	-2.12247	0.00359356
NONMMUG044200.2	chr9:119220431-119221482	+	5.00947	6.4349	4.54919	3.182	2.17827	3.4874	-0.996802	0.029249			Intron	Slc22a13b-ps	chr9:119220490-119231692	-	FALSE	10736	6.70439	10.977	7.58868	5.47722	2.92012	4.87641	-0.975632	0.0201639
NONMMUG044201.1	chr9:119147564-119149690	-	16.8715	19.3538	19.4432	16.4821	11.5875	13.6721	-1.01263	0.00531606			Intron	Acaa1b	chr9:119148042-119157093	-	TRUE	8466	43.0365	55.1072	52.4779	44.0562	23.7779	35.3826	-0.847025	0.00359356
NONMMUG044321.2	chr9:123461799-123462187	+	447.422	200.641	736.395	187.915	201.193	161.392	-1.32157	0.00531606			3'UTR	Lars2	chr9:123366939-123462664	+	TRUE	95053	41.5663	25.0181	60.1478	22.5898	23.659	19.9863	-0.95528	0.00359356
NONMMUG065926.1	chr19:34241667-34245108	+	39.5629	34.6389	41.9054	16.1036	36.3162	22.7397	-0.809482	0.00531606			Exon/CD	Acta2	chr19:34240335-34255373	-	FALSE	11949	103.71	100.87	122.322	44.9176	90.3135	58.5648	-0.789932	0.0371199
Jejunum
gene_id	locus.1	lncRNA_strand	CV jej1 lncRNA (FPKM)	CV jej2 lncRNA (FPKM)	CV jej3 lncRNA (FPKM)	GF jej1 lncRNA (FPKM)	GF jej2 lncRNA (FPKM)	GF jej3 lncRNA (FPKM)	lncRNA_log2(fold_change)	lncRNA_q_value			Category	Gene Symbol	PCG_locus	Strand	Same_Strand	Distance to TSS	CV jej1 PCG (FPKM)	CV jej2 PCG (FPKM)	CV jej3 PCG (FPKM)	GF jej1 PCG (FPKM)	GF jej2 PCG (FPKM)	GF jej3 PCG (FPKM)	PCG_log2(fold_change)	PCG_q_value
NONMMUG000380.2	chr1:36264657-36265607	-	83.4324	120.809	133.317	149.931	151.712	176.835	0.707384	0.00777225			3'UTR	Neurl3	chr1:36264601-36273425	-	TRUE	8303	68.0152	97.5246	99.8331	130.142	119.974	119.974	0.728581	0.0105769
NONMMUG000700.2	chr1:58526288-58527083	-	3.95602	4.86031	4.51578	6.05909	6.13184	6.32889	0.687302	0.0192718			3'UTR	Fam126b	chr1:58522805-58586333	-	TRUE	59638	3.47336	4.20543	4.21402	4.8922	5.01709	5.01709	0.51106	0.0124857
NONMMUG000865.2	chr1:64679868-64690660	-	1.998	3.27962	3.83273	4.4182	3.49884	7.25676	0.949456	0.00381744			Intron	2810408I11Rik	chr1:64679868-64690659	-	TRUE	5395	1.93758	3.22263	3.78843	4.27339	3.47293	3.47293	0.905569	0.0159383
NONMMUG000866.2	chr1:64724019-64725636	+	6.30254	8.8941	8.98725	13.4957	11.3692	12.5638	0.813479	0.0020991			3'UTR	Ccnyl1	chr1:64691344-64725642	+	TRUE	33482	5.3917	7.33486	7.08924	11.2485	9.5468	9.5468	0.839606	0.000899395
NONMMUG001037.1	chr1:74735996-74737252	+	6.29693	9.02152	9.50928	15.1537	16.4507	19.3617	1.2429	0.0020991			Intron	Cyp27a1	chr1:74713573-74737890	+	TRUE	1273	15.3397	25.5298	24.7371	48.892	44.3548	44.3548	1.36765	0.000899395
NONMMUG001080.2	chr1:77367186-77368538	-	2.08726	1.13758	0.857321	0.487424	0.585531	0.36926	-1.24869	0.0020991			3'UTR	Epha4	chr1:77367184-77515088	-	TRUE	147226	1.89785	0.853668	0.692979	0.453648	0.613699	0.613699	-1.02028	0.000899395
NONMMUG001749.2	chr1:132036804-132067946	+	4.55836	4.25332	4.10905	1.68868	2.31265	1.27765	-1.08374	0.0020991			Intron	Mfsd4	chr1:132026620-132068062	-	FALSE	15536	6.93527	6.65425	6.54973	3.79586	4.55659	4.55659	-0.605459	0.0139207
NONMMUG001792.2	chr1:133702679-133705161	-	14.6801	9.31071	10.9185	4.51227	7.56516	4.48175	-0.853282	0.0020991			3'UTR	Atp2b4	chr1:133702673-133753747	-	TRUE	49827	11.9626	6.63876	8.04565	4.05434	6.68568	6.68568	-0.688898	0.000899395
NONMMUG001994.1	chr1:152006172-152012078	-	1.21888	1.07733	0.713347	1.58696	1.7578	1.38496	0.885028	0.00659237			Intron	1700025G04Rik	chr1:151884523-152090320	-	TRUE	81000	4.25722	3.75602	2.96343	5.35762	5.24315	5.24315	0.553053	0.00548491
NONMMUG002028.2	chr1:151719000-151720819	+	6.94045	3.71452	3.7751	2.34394	3.60002	1.68805	-0.685324	0.00887297			Downstream	Fam129a	chr1:151571372-151719347	+	TRUE	42742	7.02989	3.05212	3.54766	2.39037	4.29976	4.29976	-0.486046	0.0457869
NONMMUG002104.1	chr1:157534954-157538460	+	0.62257	0.657807	0.921531	1.12592	0.837952	1.2321	0.756816	0.00777225			Intron	Sec16b	chr1:157506795-157568424	+	TRUE	3576	10.7775	18.0711	22.4609	21.1505	19.9897	19.9897	0.535637	0.0188341
NONMMUG002263.2	chr1:163245121-163246777	-	0.383622	1.86585	2.31793	2.03093	2.09595	3.41142	0.896662	0.00381744			3'UTR	Prrx1	chr1:163245118-163313650	-	TRUE	67723	0.280769	1.58755	1.82439	2.2213	1.85617	1.85617	1.12879	0.000899395
NONMMUG002375.2	chr1:168153860-168156581	-	15.073	9.27925	8.72227	4.92936	7.35425	5.99887	-0.612626	0.0176886			Intron	Pbx1	chr1:168119363-168432169	-	TRUE	277050	9.52358	5.46177	4.71483	3.26261	4.63991	4.63991	-0.563475	0.00858224
NONMMUG002395.2	chr1:169972280-169975708	-	8.30208	5.3773	5.567	2.5305	4.73495	2.85111	-0.702984	0.0020991			3'UTR	Ddr2	chr1:169969408-170088944	-	TRUE	136567	6.01512	3.65291	3.62905	2.19062	3.35638	3.35638	-0.586928	0.00499849
NONMMUG002489.2	chr1:173420603-173455595	+	4.83302	1.45281	0.947241	1.01634	0.910566	0.792022	-1.09476	0.00993988			Intron	Aim2	chr1:173420603-173466036	+	TRUE	17501	6.01106	2.00067	1.32853	0.958529	1.41626	1.41626	-1.08636	0.000899395
NONMMUG002657.2	chr1:181902563-181903994	-	3.17678	1.78825	2.659	0.974976	1.41436	1.03826	-0.924907	0.0020991			3'UTR	Enah	chr1:181896385-182019980	-	TRUE	116383	1.92932	0.989377	1.54385	0.603735	1.06842	1.06842	-0.797146	0.000899395
NONMMUG002672.2	chr1:182272656-182278591	+	8.31812	10.5674	9.06905	11.1696	10.6378	13.6252	0.56177	0.0292788			Downstream	Degs1	chr1:182275769-182282759	-	FALSE	7181	12.1877	13.7884	14.139	15.7444	15.5261	15.5261	0.521942	0.0135412
NONMMUG002905.2	chr1:195136983-195139737	-	3.99442	0.200657	0.0214166	0.0298606	0.0412909	0.0563558	-4.66132	0.0020991			3'UTR	Cr2	chr1:195136810-195176715	-	TRUE	38355	4.16693	0.322253	0.0396089	0.0382948	0.0396759	0.0396759	-4.67101	0.000899395
NONMMUG003094.1	chr10:14402933-14404534	-	2.36319	1.50373	1.58329	0.71185	1.09755	0.813089	-0.822085	0.00993988			3'UTR	Adgrg6	chr10:14402584-14545036	-	TRUE	141303	2.01042	1.1794	1.24562	0.672127	0.99566	0.99566	-0.748209	0.00773854
NONMMUG003243.1	chr10:24748085-24817976	-	0.158175	0.433882	0.694519	1.99224	0.57352	2.24108	2.10416	0.0020991			Intron	Enpp3	chr10:24773813-24836195	-	TRUE	53165	4.49647	30.4487	30.2207	103.526	28.7747	28.7747	2.05103	0.000899395
NONMMUG003632.2	chr10:53342440-53344234	-	1.76756	0.764524	0.839236	0.343369	0.557331	0.358164	-1.16982	0.0020991			Intron	Pln	chr10:53278080-53379851	+	FALSE	5651	6.35889	3.23937	2.96517	1.19753	1.94993	1.94993	-1.34017	0.000899395
NONMMUG003749.2	chr10:61098650-61101008	+	38.4482	109.086	115.525	148.486	125.14	150.833	0.872246	0.0020991			3'UTR	Sgpl1	chr10:61098641-61147665	-	FALSE	47815	36.4398	104.352	106.955	151.015	121.526	121.526	0.896248	0.0172868
NONMMUG003885.2	chr10:68095798-68096899	-	6.67502	5.28657	3.78129	2.24564	3.20211	2.72496	-0.709061	0.0140408			3'UTR	Arid5b	chr10:68095592-68278726	-	TRUE	182378	5.87384	3.99577	3.19448	1.7902	2.96642	2.96642	-0.644939	0.00396213
NONMMUG004026.1	chr10:76056853-76057862	-	0.722011	4.90418	5.69084	6.19145	6.28142	6.57797	0.947426	0.0020991			Downstream	Slc5a4b	chr10:76058620-76111018	-	TRUE	53604	10.6757	56.1993	73.5672	96.9298	76.5541	76.5541	1.05705	0.000899395
NONMMUG004028.1	chr10:76140045-76153650	+	0.110266	0.827327	1.0092	1.51762	1.38179	1.99881	1.49575	0.0020991			Upstream	Slc5a4a	chr10:76147450-76189265	+	TRUE	-604	2.74217	22.1035	33.6153	49.8786	39.1623	39.1623	1.51976	0.000899395
NONMMUG004239.2	chr10:83230848-83233717	-	5.40491	9.0808	9.83628	12.306	10.3077	14.1928	0.801131	0.0020991			3'UTR	Slc41a2	chr10:83231138-83337817	-	TRUE	105600	4.5598	7.64152	7.85264	11.1848	8.87152	8.87152	0.861731	0.000899395
NONMMUG004461.1	chr10:94579012-94580365	-	1.893	1.83608	1.68204	3.03572	2.38515	2.47722	0.773929	0.0218285			Intron	Tmcc3	chr10:94514856-94590954	+	FALSE	3425	12.0475	12.6368	12.9419	17.3165	17.0539	17.0539	0.586533	0.0064194
NONMMUG004627.2	chr10:108497653-108499386	-	2.07942	1.24446	1.63799	0.688844	0.851585	0.478494	-1.07251	0.0020991			3'UTR	Syt1	chr10:108497649-109010975	-	TRUE	512456	1.80133	1.0707	1.25571	0.505677	0.723482	0.723482	-1.17678	0.000899395
NONMMUG004709.2	chr10:112921460-112927457	-	44.4373	49.5483	45.1284	60.2646	64.6241	58.7146	0.615209	0.0140408			Downstream	Atxn7l3b	chr10:112925427-112929026	-	TRUE	4537	38.9923	42.8781	37.9742	54.9451	55.3224	55.3224	0.603995	0.0121151
NONMMUG004735.2	chr10:115452212-115475350	+	4.47461	2.71747	2.42335	1.50477	1.64422	1.1328	-0.923513	0.0020991			Exon/CD	Lgr5	chr10:115450313-115587780	-	FALSE	123978	6.86307	4.32444	3.12286	1.93804	2.97707	2.97707	-0.936189	0.000899395
NONMMUG005012.1	chr10:127182614-127184391	+	4.14873	2.67564	3.38552	1.3289	2.21038	1.20916	-0.887452	0.0020991			Intron	Arhgef25	chr10:127182520-127190054	-	FALSE	6321	9.05403	6.0936	6.49903	2.83415	4.55882	4.55882	-0.912321	0.000899395
NONMMUG005040.2	chr10:128337142-128338001	-	3.78439	3.7798	4.41655	7.41762	5.17619	6.16201	0.869957	0.0020991			Upstream	Cs	chr10:128337831-128362479	+	FALSE	-261	127.779	193.916	189.143	309.613	257.396	257.396	0.891877	0.0384705
NONMMUG005120.1	chr11:3517536-3519824	-	19.3804	13.1337	16.2141	5.71497	10.3697	5.9124	-0.932542	0.0020991			Intron	Smtn	chr11:3517521-3539292	-	TRUE	9257	29.7229	19.0306	21.4433	12.1726	18.8325	18.8325	-0.561842	0.0064194
NONMMUG005213.2	chr11:5713424-5715040	-	1.64242	1.77432	2.16557	2.83127	2.3196	2.50014	0.669134	0.0223551			3'UTR	Urgcp	chr11:5713416-5784710	-	TRUE	26918	8.72888	9.84917	9.60039	15.0343	11.1393	11.1393	0.64661	0.00161676
NONMMUG005681.2	chr11:31870911-31872673	+	4.91923	3.56144	3.77157	5.27786	5.35088	5.97646	0.678917	0.00526122			Upstream	Cpeb4	chr11:31870939-31935635	+	TRUE	-419	7.28155	7.01259	6.73955	8.22108	8.58768	8.58768	0.492089	0.019134
NONMMUG005709.1	chr11:32596994-32599561	+	0.611556	0.552661	0.560732	1.99161	1.09954	1.57661	1.68863	0.0020991			Intron	Stk10	chr11:32533265-32624595	+	TRUE	9682	4.38459	4.06867	3.93898	12.6094	8.33709	8.33709	1.61187	0.000899395
NONMMUG006061.1	chr11:51712497-51723137	+	1.05865	0.707714	0.828159	1.71306	0.802548	1.61956	0.931918	0.047602			Intron	Sec24a	chr11:51692262-51756834	-	FALSE	38801	10.9075	13.7657	14.9853	16.1797	15.3064	15.3064	0.518799	0.0239272
NONMMUG006167.1	chr11:55222705-55233402	-	1.97966	5.72931	6.79187	7.58933	6.48371	11.2234	0.990211	0.0020991			Intron	Slc36a1	chr11:55204339-55236330	+	FALSE	14258	7.85497	25.1907	29.8044	28.3141	28.0527	28.0527	0.899764	0.000899395
NONMMUG006224.2	chr11:58202414-58204772	+	0.321841	0.794611	0.302959	1.18744	1.27756	2.07852	1.89043	0.0020991			Intron	Irgm2	chr11:58214976-58222783	+	TRUE	3975	4.4189	8.11351	5.0654	10.8516	12.875	12.875	1.29751	0.000899395
NONMMUG006330.1	chr11:61265546-61267633	-	5.32486	6.28639	6.72911	10.4821	8.58401	10.7162	0.916917	0.0020991			Intron	Aldh3a2	chr11:61244751-61267186	-	TRUE	596	40.5551	55.7301	51.4441	67.9609	62.1377	62.1377	0.598168	0.0228342
NONMMUG006454.2	chr11:66956652-66965016	+	91.356	108.862	94.0178	158.213	138.838	119.37	0.71392	0.00526122			Intron	9130409J20Rik	chr11:66956637-66965014	+	TRUE	2940	64.5669	77.2801	66.6046	111.053	97.5485	97.5485	0.655951	0.00341093
NONMMUG006515.1	chr11:68814069-68817375	+	1.64027	1.44569	1.086	0.497465	0.857431	0.820864	-0.658101	0.0230019			Exon/CD	Myh10	chr11:68691914-68816624	+	TRUE	1360	2.40478	1.60547	1.19963	0.701161	1.24107	1.24107	-0.643442	0.0101977
NONMMUG006571.2	chr11:69935913-69941589	-	4.63671	1.61077	1.43905	0.841964	1.32442	0.705872	-1.14722	0.0020991			Intron	Ybx2	chr11:69935898-69941599	+	FALSE	2424	8.08442	3.06789	2.41353	1.43123	2.38488	2.38488	-1.12265	0.000899395
NONMMUG006653.2	chr11:72047529-72048427	-	2.10346	0.993805	1.59578	0.447171	0.621515	0.371577	-1.47289	0.0020991			3'UTR	Pitpnm3	chr11:72047527-72135889	-	TRUE	87743	1.64074	0.846833	0.854747	0.339608	0.749751	0.749751	-1.06366	0.000899395
NONMMUG006748.2	chr11:75530212-75533071	-	2.01186	3.11095	2.73657	5.17503	3.87352	4.41467	0.986879	0.0020991			Upstream	Slc43a2	chr11:75531693-75577572	+	FALSE	-53	30.7792	75.3443	74.4754	123.576	95.3697	95.3697	1.04807	0.0204093
NONMMUG006760.1	chr11:75542836-75546272	+	0.778366	1.8702	1.63342	3.35269	2.34005	2.73345	1.16844	0.0020991			Intron	Slc43a2	chr11:75531693-75577572	+	TRUE	6546	30.7792	75.3443	74.4754	123.576	95.3697	95.3697	1.04807	0.0204093
NONMMUG006964.2	chr11:80811405-80822026	-	30.2425	35.4759	35.3423	44.5854	38.8101	40.8409	0.51309	0.0452935			Intron	Tmem98	chr11:80810414-80822033	+	FALSE	6540	72.6461	82.8844	82.9132	113.229	96.5872	96.5872	0.547286	0.0200895
NONMMUG007263.2	chr11:90336537-90339337	-	0.372659	0.356746	0.376757	0.886971	1.56757	2.03921	2.24828	0.0020991			3'UTR	Hlf	chr11:90336534-90390917	-	TRUE	52958	0.447494	0.534797	0.431804	1.50388	1.83556	1.83556	2.38158	0.000899395
NONMMUG007268.1	chr11:90337811-90341151	-	0.415301	0.553986	0.434163	1.40531	1.68972	3.07991	2.3664	0.0020991			3'UTR	Hlf	chr11:90336534-90390917	-	TRUE	51414	0.447494	0.534797	0.431804	1.50388	1.83556	1.83556	2.38158	0.000899395
NONMMUG007411.2	chr11:96294853-96295407	+	9.40716	0.91251	0.432575	0.445325	0.553667	0.488457	-2.49924	0.0020991			Intron	Hoxb6	chr11:96291036-96306910	+	TRUE	2654	14.1284	2.02559	2.21804	0.948112	2.10054	2.10054	-1.97271	0.000899395
NONMMUG007536.2	chr11:98768995-98773402	+	5.51148	9.91961	10.739	11.9423	14.4019	14.6474	0.837478	0.0020991			Upstream	Nr1d1	chr11:98767931-98775377	-	FALSE	-772	15.9115	30.0065	33.3364	36.5018	42.5605	42.5605	0.816492	0.000899395
NONMMUG007554.2	chr11:99051574-99052641	+	39.2965	27.9634	33.4333	16.0338	22.819	17.8984	-0.602653	0.0109799			Downstream	Igfbp4	chr11:99041259-99052643	+	TRUE	4796	34.1693	22.5915	26.1952	13.9125	19.1449	19.1449	-0.623736	0.00224441
NONMMUG007563.2	chr11:99428420-99428647	-	492.31	634.366	608.128	1109.44	1002.39	1218.81	1.15603	0.0020991			3'UTR	Krt20	chr11:99428402-99438153	-	TRUE	9617	369.498	416.603	380.974	959.534	674.945	674.945	1.29219	0.0268653
NONMMUG007610.2	chr11:100956739-100957938	-	30.735	21.125	23.3891	10.78	16.5297	10.7283	-0.760855	0.0020991			3'UTR	Ptrf	chr11:100956735-100970617	-	TRUE	13549	25.4082	16.0367	16.937	9.30822	13.4789	13.4789	-0.702653	0.000899395
NONMMUG007611.2	chr11:100969888-100971047	+	9.18052	5.918	5.19901	3.33691	5.16749	2.69093	-0.629179	0.0192718			5'UTR	Ptrf	chr11:100956735-100970617	-	FALSE	420	25.4082	16.0367	16.937	9.30822	13.4789	13.4789	-0.702653	0.000899395
NONMMUG007667.2	chr11:102136549-102147564	-	10.0559	11.389	13.1486	17.0644	14.9447	15.8073	0.67969	0.0325049			Upstream	Nags	chr11:102145512-102149528	+	FALSE	-3457	16.6806	22.087	21.7161	26.9192	24.934	24.934	0.509354	0.0176063
NONMMUG007750.2	chr11:103676854-103678011	-	20.6257	27.2821	27.6723	37.1494	32.7129	41.436	0.814781	0.0020991			3'UTR	Gosr2	chr11:103676848-103697710	-	TRUE	20466	21.3683	27.4098	26.018	41.28	33.0862	33.0862	0.845001	0.000899395
NONMMUG008002.2	chr11:112786924-112787750	+	6.76502	5.92279	5.8764	3.17924	3.73251	3.04613	-0.676735	0.0201			3'UTR	Sox9	chr11:112782209-112787757	+	TRUE	5113	7.17258	5.20386	4.26041	3.08935	3.33976	3.33976	-0.584016	0.00858224
NONMMUG008089.1	chr11:115473415-115474234	-	7.23893	6.6333	8.54931	10.8792	11.0068	14.0875	0.906156	0.00777225			Downstream	Slc16a5	chr11:115462472-115474398	+	FALSE	9254	21.7406	25.872	25.8364	43.8616	34.9683	34.9683	0.998114	0.000899395
NONMMUG008128.2	chr11:116181720-116185122	-	5.65922	6.98821	7.95703	8.44451	7.61124	10.1421	0.561077	0.0243486			Intron	Acox1	chr11:116171882-116215318	-	TRUE	6154	57.0596	94.9072	102.528	140.517	111.311	111.311	0.849612	0.0242501
NONMMUG008150.2	chr11:116529214-116533105	-	0.387466	1.71045	1.56473	3.12097	1.56796	1.88645	1.021	0.0140408			5'UTR	Sphk1	chr11:116531910-116536675	+	FALSE	38	2.60162	9.61197	12.2613	13.3526	10.051	10.051	0.618748	0.0128168
NONMMUG008288.1	chr11:120096547-120097436	-	0.361401	0.967438	1.01964	1.57277	1.46773	1.32417	1.07001	0.044854			Intron	Enthd2	chr11:120090521-120098731	-	TRUE	1740	12.0996	14.586	15.1161	17.2465	16.3475	16.3475	0.436044	0.0375367
NONMMUG008351.2	chr11:121029401-121052358	+	1.4392	1.71334	2.69232	4.02689	2.69223	6.07721	1.35167	0.0020991			Upstream	Cd7	chr11:121036748-121039478	-	FALSE	-1461	3.67158	12.4029	10.4565	30.0436	20.5938	20.5938	1.77685	0.000899395
NONMMUG008373.2	chr11:121702426-121705305	+	1.0756	1.06978	1.16213	2.02568	1.16946	1.60947	0.769021	0.00887297			Intron	Metrnl	chr11:121702426-121717389	+	TRUE	1102	9.96497	13.4438	13.2039	19.4515	14.3272	14.3272	0.632469	0.000899395
NONMMUG008435.1	chr12:4879470-4881856	-	14.8673	14.057	11.0096	23.9966	19.8222	23.4554	0.986632	0.0020991			Exon/CD	Ubxn2a	chr12:4879031-4907520	-	TRUE	27042	28.0113	25.6479	22.0136	45.7043	36.9608	36.9608	0.966052	0.000899395
NONMMUG008541.2	chr12:14147696-14149587	-	8.57936	8.98247	7.69628	16.4133	14.1279	17.1845	1.14728	0.0020991			3'UTR	Fam84a	chr12:14147597-14152038	-	TRUE	3397	7.47372	7.72688	6.57738	14.7596	11.7959	11.7959	1.11685	0.000899395
NONMMUG008682.2	chr12:26306800-26308568	-	2.56938	1.74814	1.63665	0.806164	1.38268	0.610999	-0.870031	0.00526122			3'UTR	Rnf144a	chr12:26306793-26415262	-	TRUE	107572	2.40339	1.39127	1.25928	0.823862	1.00319	1.00319	-0.858298	0.00341093
NONMMUG009177.2	chr12:69690432-69692101	-	9.1655	13.8036	14.733	18.8514	17.226	19.7225	0.758735	0.0020991			3'UTR	L2hgdh	chr12:69690435-69724874	-	TRUE	33608	8.68436	12.7244	13.2478	18.7937	16.3786	16.3786	0.816298	0.000899395
NONMMUG009372.2	chr12:79150935-79151932	-	1.07571	1.97509	2.27376	2.96653	2.02762	3.19431	0.823655	0.00887297			Intron	Arg2	chr12:79130787-79172458	+	FALSE	20656	53.322	186.013	210.972	318.773	251.142	251.142	1.13665	0.00939719
NONMMUG009867.2	chr12:105684828-105699151	+	5.08411	5.1717	5.28609	7.54092	7.3408	7.69006	0.75922	0.0020991			Intron	Gskip	chr12:105685351-105703057	+	TRUE	6637	8.1376	9.64725	9.24203	12.9963	12.4813	12.4813	0.714982	0.000899395
NONMMUG009968.2	chr12:109603939-109661716	+	12.9576	7.71654	11.3555	4.11235	4.66056	2.62903	-1.23867	0.0020991			Exon/CD	Rian	chr12:109603944-109661711	+	TRUE	29	3.25115	2.27572	3.08327	1.01624	1.49089	1.49089	-1.16844	0.000899395
NONMMUG009992.1	chr12:111815478-111821271	+	1.40797	2.70065	2.61107	2.82787	3.43295	3.06794	0.659951	0.0431553			Intron	Zfyve21	chr12:111814169-111828388	+	TRUE	4204	34.3853	41.1363	36.4102	49.0694	43.7704	43.7704	0.495424	0.0169235
NONMMUG010026.2	chr12:111426873-111430946	-	2.79161	8.00334	8.09765	9.97799	8.28156	9.66449	0.745568	0.00381744			Intron	Exoc3l4	chr12:111417429-111431680	+	FALSE	11479	12.8857	35.1906	37.5001	58.5085	40.256	40.256	0.991638	0.000899395
NONMMUG010040.2	chr12:111669361-111672300	-	19.387	25.607	40.3731	36.4971	32.1631	53.5191	0.722936	0.00659237			Intron	Ckb	chr12:111669354-111672338	-	TRUE	1508	70.7213	91.8116	142.801	139.965	117.816	117.816	0.735495	0.00548491
NONMMUG010182.1	chr13:4244573-4247927	+	1.50321	1.75452	1.91859	2.11985	2.99793	5.34145	1.24014	0.0020991			Intron	Akr1c19	chr13:4233739-4248359	+	TRUE	922	40.435	28.7927	29.6471	100.466	102.414	102.414	1.96964	0.000899395
NONMMUG010411.1	chr13:21388116-21388587	-	25.5073	21.2391	19.9184	32.2026	35.9528	29.0056	0.770555	0.0020991			Exon/CD	Zkscan3	chr13:21387003-21402755	-	TRUE	14362	18.5255	17.5907	17.0626	22.1733	24.7874	24.7874	0.554135	0.0059575
NONMMUG010606.2	chr13:30764957-30766831	-	2.62224	1.56662	0.897071	0.575596	0.671772	0.377898	-1.3939	0.0020991			3'UTR	Irf4	chr13:30749257-30766927	+	FALSE	16668	2.6136	1.54518	0.7662	0.524846	0.513015	0.513015	-1.58906	0.000899395
NONMMUG010812.2	chr13:43195537-43199838	-	1.27358	1.30308	1.5016	1.90767	1.77876	1.99475	0.697159	0.00659237			3'UTR	Gfod1	chr13:43195518-43304172	-	TRUE	106485	1.05566	1.15231	1.25388	1.65512	1.56795	1.56795	0.690698	0.00858224
NONMMUG010898.2	chr13:47241641-47247986	-	1.21141	1.60201	1.58045	1.41066	2.31328	2.48562	0.704779	0.0223551			3'UTR	Rnf144b	chr13:47122719-47247991	+	FALSE	50810	1.34593	1.82772	1.86453	1.78337	2.42367	2.42367	0.640266	0.0109911
NONMMUG011022.2	chr13:54092710-54096224	+	0.894588	1.2877	1.16154	1.73381	1.32955	1.70095	0.724424	0.00659237			Intron	Sfxn1	chr13:54071844-54108345	+	TRUE	22622	42.4259	61.0955	62.6898	78.8857	68.5195	68.5195	0.617058	0.0182855
NONMMUG011071.1	chr13:55506413-55509152	+	2.87196	1.39826	2.0953	0.984002	1.41607	1.01835	-0.660346	0.0273258			Intron	Pdlim7	chr13:55497486-55513446	-	FALSE	5656	19.0082	10.4339	12.3226	7.23488	9.04986	9.04986	-0.732986	0.00732199
NONMMUG011395.1	chr13:74307245-74308625	-	4.83147	5.6761	5.37494	6.95246	4.94986	8.33045	0.57876	0.0251764			Intron	Pdcd6	chr13:74303120-74317326	-	TRUE	9391	53.7058	72.069	71.4408	108.019	92.5834	92.5834	0.803668	0.000899395
NONMMUG011430.1	chr13:75869246-75871078	+	1.55573	2.50304	2.84736	2.71674	2.42917	4.5953	0.708596	0.0210165			3'UTR	Rhobtb3	chr13:75869536-75943824	-	FALSE	73705	1.53513	2.37884	3.08094	2.82803	2.47868	2.47868	0.719653	0.00161676
NONMMUG011485.2	chr13:81672305-81672859	+	7.21378	10.3597	13.6982	12.0238	15.5027	16.3362	0.682745	0.0184958			Downstream	Lysmd3	chr13:81657805-81671890	+	TRUE	14776	9.20875	11.1612	11.0184	14.4592	14.9064	14.9064	0.748354	0.000899395
NONMMUG011589.2	chr13:92387794-92389130	+	1.35081	2.2886	2.41768	3.12918	2.39708	3.22643	0.73474	0.0120502			3'UTR	Dhfr	chr13:92211880-92389053	+	TRUE	33679	5.36484	6.82391	6.63114	8.64226	8.14474	8.14474	0.626398	0.0155884
NONMMUG011624.2	chr13:94173487-94174955	-	2.5162	1.17947	1.43348	2.97512	2.09184	1.79309	0.678708	0.0360286			5'UTR	Lhfpl2	chr13:94057795-94195409	+	FALSE	229	8.62322	5.5517	4.94373	11.4062	8.95537	8.95537	0.73567	0.000899395
NONMMUG011654.2	chr13:95707475-95727040	+	0.542752	0.620648	0.355257	1.26292	0.855644	1.08347	1.31364	0.0020991			Intron	Iqgap2	chr13:95627176-95891922	-	FALSE	174665	43.1398	51.622	51.0626	76.0826	63.8747	63.8747	0.759559	0.0217316
NONMMUG011734.2	chr13:99421445-99424425	-	2.6502	1.90063	2.04412	0.97993	1.30744	0.938336	-0.805654	0.0020991			3'UTR	Map1b	chr13:99421463-99516602	-	TRUE	93667	1.9728	1.2883	1.37309	0.749179	1.16882	1.16882	-0.590733	0.0135412
NONMMUG012308.2	chr14:20139894-20143359	+	12.9499	17.045	16.3184	20.2775	18.5385	26.281	0.70917	0.00777225			Exon/CD	Kcnk5	chr14:20140057-20181782	-	FALSE	40156	13.8776	17.6133	17.3377	22.7923	20.6649	20.6649	0.775123	0.000899395
NONMMUG012338.1	chr14:21833747-21835082	-	2.68764	2.76998	2.91004	4.92855	3.54159	3.55034	0.74351	0.00777225			Intron	Vdac2	chr14:21831560-21848910	+	FALSE	796	145.978	176.835	174.332	283.96	237.053	237.053	0.819236	0.0132071
NONMMUG012365.2	chr14:21838875-21840091	+	1.5047	1.75986	1.6208	3.76154	1.93403	2.48436	0.969667	0.0020991			Downstream	Vdac2	chr14:21831560-21848910	+	TRUE	1652	145.978	176.835	174.332	283.96	237.053	237.053	0.819236	0.0132071
NONMMUG012383.2	chr14:23306621-23308320	-	2.24974	1.4345	1.21669	0.5658	1.07944	0.652199	-0.860823	0.00659237			Intron	Kcnma1	chr14:23298693-24004205	-	TRUE	495834	2.42806	1.22496	1.13762	0.781999	1.09755	1.09755	-0.732391	0.0064194
NONMMUG012633.2	chr14:34526698-34529417	-	12.2583	14.5685	14.3881	18.6404	19.8858	20.1686	0.722257	0.0020991			3'UTR	Ldb3	chr14:34526698-34588681	-	TRUE	60550	10.9171	12.763	11.9917	18.799	17.6318	17.6318	0.802429	0.000899395
NONMMUG012654.2	chr14:37102210-37109719	-	17.0008	3.66605	2.31808	1.39815	2.20529	1.03702	-2.00699	0.0020991			Intron	2610528A11Rik	chr14:37102139-37110101	-	TRUE	8058	18.4405	3.7255	2.47641	1.36462	2.13063	2.13063	-2.12293	0.000899395
NONMMUG012698.2	chr14:41008702-41010252	-	0.509283	1.45429	2.37605	2.46482	1.94827	3.68894	1.08609	0.0020991			Upstream	Fam213a	chr14:40993739-41013775	-	TRUE	-2557	22.1619	94.9209	126.57	129.57	106.735	106.735	0.919967	0.000899395
NONMMUG012837.2	chr14:47321437-47323094	+	27.0592	28.8804	28.0628	38.607	37.1199	36.3058	0.633438	0.00777225			3'UTR	Mapk1ip1l	chr14:47298313-47323091	+	TRUE	13700	20.6756	21.2615	19.4457	31.9637	26.8517	26.8517	0.699408	0.00161676
NONMMUG012840.2	chr14:47529169-47531894	-	9.81481	12.2426	11.1107	15.6511	14.2011	16.7173	0.721352	0.0020991			Exon/CD	Fbxo34	chr14:47472560-47531962	+	FALSE	23179	9.73229	12.1408	10.8394	16.0196	14.0634	14.0634	0.696678	0.000899395
NONMMUG012973.1	chr14:54736728-54737068	+	1.27527	3.09453	1.72169	3.8989	5.85483	4.98338	1.46007	0.0020991			Intron	Slc7a8	chr14:54722214-54781886	-	FALSE	44988	20.4244	71.6335	80.4496	125.106	104.9	104.9	1.29032	0.000899395
NONMMUG013023.1	chr14:55737658-55739773	+	5.48717	22.356	30.2874	25.7481	19.4083	34.8853	0.640971	0.0201			Downstream	Dhrs1	chr14:55739019-55745684	-	FALSE	945	26.5875	100.259	130.842	129.268	91.0129	91.0129	0.743973	0.00773854
NONMMUG013046.2	chr14:55864310-55874735	-	1.71672	1.13808	0.921477	0.477553	0.823199	0.641798	-0.719366	0.00777225			Intron	Nynrin	chr14:55854114-55874736	+	FALSE	15407	1.47173	0.968745	0.779652	0.460256	0.77165	0.77165	-0.664516	0.0228342
NONMMUG013053.2	chr14:56607260-56620652	-	0.855676	0.717193	0.653692	1.26663	1.46359	1.61895	1.20129	0.0292788			Intron	Parp4	chr14:56575618-56659798	+	FALSE	38337	8.61485	8.16582	8.15467	11.6508	9.43313	9.43313	0.638063	0.000899395
NONMMUG013177.2	chr14:63372502-63378709	+	3.08288	0.295501	0.0658071	0.154283	0.0475336	0.0556775	-3.36314	0.0020991			Intron	Blk	chr14:63372836-63417187	-	FALSE	41582	4.01849	0.313992	0.087759	0.108432	0.0692542	0.0692542	-3.99226	0.000899395
NONMMUG013181.1	chr14:64122692-64127593	-	43.8881	61.1446	65.5066	73.5483	68.9896	74.0226	0.549816	0.0346796			Intron	Msra	chr14:64122620-64455903	-	TRUE	330761	48.1731	65.1645	66.7188	84.3435	77.5027	77.5027	0.639275	0.00224441
NONMMUG013233.1	chr14:65866409-65868587	-	1.13704	1.54606	1.79742	2.11766	1.80305	2.14094	0.642891	0.0292788			Downstream	Ccdc25	chr14:65837301-65866604	+	FALSE	30196	18.8955	21.8311	23.3144	30.747	24.0298	24.0298	0.559158	0.0059575
NONMMUG013236.2	chr14:65396889-65398927	+	8.68581	7.45612	6.88115	3.75886	4.77416	3.85821	-0.669566	0.00659237			3'UTR	Zfp395	chr14:65358675-65398930	+	TRUE	39232	8.10575	6.29036	5.62332	3.39154	4.24178	4.24178	-0.670321	0.00224441
NONMMUG013238.1	chr14:66084633-66086000	+	0.36817	0.863457	0.93036	1.28564	1.36968	2.34138	1.4047	0.0020991			Exon/CD	Ephx2	chr14:66084371-66124522	-	FALSE	39184	22.3657	110.558	140.784	142.358	99.1163	99.1163	0.856698	0.00939719
NONMMUG013275.2	chr14:67751927-67753338	-	8.13802	10.4855	10.6889	12.7078	12.1621	13.2296	0.588258	0.0218285			3'UTR	Dock5	chr14:67751927-67933572	-	TRUE	180940	6.65452	8.25444	7.7452	11.9142	9.93937	9.93937	0.732584	0.000899395
NONMMUG013324.2	chr14:70164546-70168394	-	10.6738	10.3911	8.64395	24.4197	15.3403	15.7221	1.13451	0.0020991			Intron	Pdlim2	chr14:70164217-70177672	-	TRUE	11211	18.3709	16.6684	15.6571	43.8537	26.6701	26.6701	1.16402	0.000899395
NONMMUG013691.2	chr14:101924413-101928408	+	1.16599	1.13666	1.19347	1.83845	1.20413	1.61717	0.645692	0.0150827			Intron	Lmo7	chr14:101729927-101934693	+	TRUE	107	23.3429	28.3503	28.5091	38.0831	30.8085	30.8085	0.594177	0.0236765
NONMMUG013862.1	chr14:121464500-121468984	+	2.373	5.11128	4.14937	11.1286	8.63378	10.9	1.60009	0.0020991			Intron	Slc15a1	chr14:121459620-121505254	-	FALSE	38512	50.5415	112.825	108.64	269.205	212.298	212.298	1.62957	0.000899395
NONMMUG014376.2	chr15:38518785-38520064	+	6.17519	6.65868	7.01161	12.5683	8.97692	14.6387	1.09655	0.0020991			Upstream	Azin1	chr15:38487429-38519266	-	FALSE	-174	29.4934	36.2412	34.161	52.5411	47.8071	47.8071	0.850636	0.00161676
NONMMUG014584.2	chr15:58175884-58178790	-	4.46193	2.32391	2.74544	1.02451	1.63545	1.06998	-1.11584	0.0020991			3'UTR	Fbxo32	chr15:58175878-58214892	-	TRUE	37555	5.34321	2.46557	2.86269	1.11348	2.06904	2.06904	-1.10529	0.000899395
NONMMUG014666.1	chr15:63851795-63891990	-	17.3284	14.5703	9.53826	4.61762	6.72777	2.16777	-1.40048	0.0020991			Intron	Gsdmc3	chr15:63857724-63878558	-	TRUE	5828	13.3346	8.7399	4.79726	2.5097	3.9295	3.9295	-2.06473	0.000899395
NONMMUG014707.2	chr15:66932265-66934228	-	0.933403	1.44275	1.68446	1.35169	2.12316	2.17787	0.669957	0.0281012			Intron	Ndrg1	chr15:66929317-66969641	-	TRUE	1223	30.953	44.59	33.7656	74.0215	65.9508	65.9508	1.1641	0.000899395
NONMMUG014711.1	chr15:66934436-66935865	-	0.512707	0.591553	1.03895	0.793421	1.39546	1.43607	0.946293	0.0109799			Intron	Ndrg1	chr15:66929317-66969641	-	TRUE	34489	30.953	44.59	33.7656	74.0215	65.9508	65.9508	1.1641	0.000899395
NONMMUG014786.1	chr15:74762046-74762580	+	18.1542	4.44214	3.13901	2.00626	2.0677	1.99453	-1.77042	0.0020991			3'UTR	Ly6d	chr15:74762055-74763567	-	FALSE	1307	22.5227	5.64916	3.56038	2.33506	1.73316	1.73316	-2.02188	0.000899395
NONMMUG014814.1	chr15:75867075-75868326	+	20.9322	34.5182	35.9845	43.2226	36.8129	47.5944	0.68467	0.0020991			Downstream	Gsdmd	chr15:75862338-75867404	+	TRUE	5361	63.5918	103.846	109.058	149.465	115.382	115.382	0.757553	0.0064194
NONMMUG014855.2	chr15:76696731-76699674	+	15.0449	30.5313	34.8297	52.2124	41.48	55.2568	1.08504	0.0020991			Intron	Gpt	chr15:76696763-76699675	+	TRUE	1438	34.7226	75.423	84.8002	128.937	100.327	100.327	1.03516	0.000899395
NONMMUG014866.1	chr15:76688496-76691180	-	5.41522	5.56596	5.82955	7.92576	5.91958	7.82968	0.593938	0.00993988			Intron	Ppp1r16a	chr15:76671679-76694915	+	FALSE	657	16.6471	19.9975	21.7298	28.4407	22.7501	22.7501	0.616551	0.00161676
NONMMUG014888.2	chr15:77406781-77411027	-	0.182386	0.761919	0.541912	5.29434	1.82888	3.19292	3.06076	0.0020991			Intron	Apol9a	chr15:77403788-77411080	-	TRUE	2130	2.7829	8.55258	7.49776	49.425	24.8586	24.8586	2.84237	0.000899395
NONMMUG014891.1	chr15:77388669-77392346	-	15.3342	26.4113	18.2632	40.9814	28.1753	32.2434	1.32892	0.0020991			Intron	Apol7a	chr15:77388216-77399110	-	TRUE	8603	12.9721	30.3266	31.4126	62.7092	40.5317	40.5317	1.284	0.000899395
NONMMUG014979.2	chr15:79915807-79916635	-	13.2598	10.836	8.91389	6.22299	8.0086	5.18794	-0.540636	0.0482344			3'UTR	Cbx7	chr15:79915806-79932646	-	TRUE	16431	14.8072	10.8238	9.57349	6.74624	7.60208	7.60208	-0.64495	0.000899395
NONMMUG015064.2	chr15:82353096-82354237	-	7.90505	8.32782	9.20552	10.9856	10.1976	10.4498	0.530862	0.0412023			Intron	Ndufa6	chr15:82350138-82354291	-	TRUE	625	188.005	210.982	216.101	267.93	243.089	243.089	0.491005	0.0299873
NONMMUG015093.2	chr15:83385913-83400133	+	1.08291	1.14704	0.842595	1.41627	1.1802	1.71564	0.720738	0.0319181			Intron	Pacsin2	chr15:83375606-83464606	-	FALSE	39827	27.2281	27.5778	27.5262	38.3737	38.55	38.55	0.717827	0.00224441
NONMMUG015112.2	chr15:84380046-84383386	-	2.6925	1.50856	1.77702	0.7777	1.5285	0.825151	-0.707242	0.00993988			3'UTR	1810041L15Rik	chr15:84379202-84447097	-	TRUE	65381	2.51102	1.45125	1.77631	0.841364	1.53281	1.53281	-0.695997	0.00732199
NONMMUG015131.2	chr15:85061907-85062828	+	10.5895	12.3165	10.7662	23.5325	24.5729	25.2186	1.33997	0.0020991			3'UTR	Fam118a	chr15:85037061-85062830	+	TRUE	25305	10.3839	11.3411	9.8685	24.7247	22.7016	22.7016	1.35039	0.000899395
NONMMUG015134.1	chr15:85060671-85064690	+	1.97313	2.29979	1.82449	4.48649	4.11308	4.13495	1.28283	0.0020991			3'UTR	Fam118a	chr15:85037061-85062830	+	TRUE	25618	10.3839	11.3411	9.8685	24.7247	22.7016	22.7016	1.35039	0.000899395
NONMMUG015134.2	chr15:85230241-85234260	+	0.356533	0.849869	1.09516	1.39653	0.899199	1.43451	0.888245	0.0020991			Intron	Fbln1	chr15:85206007-85286294	+	TRUE	26245	16.4367	35.5608	45.1019	49.3218	36.676	36.676	0.621804	0.00939719
NONMMUG015138.1	chr15:85248415-85249374	+	0.359692	1.20534	1.42542	1.4085	1.61924	2.21481	0.98698	0.0109799			Intron	Fbln1	chr15:85206007-85286294	+	TRUE	42889	16.4367	35.5608	45.1019	49.3218	36.676	36.676	0.621804	0.00939719
NONMMUG015139.1	chr15:85251127-85252975	+	3.79576	11.8637	13.4562	14.36	11.9619	14.4096	0.662397	0.00777225			Downstream	Fbln1	chr15:85206007-85286294	+	TRUE	46046	16.4367	35.5608	45.1019	49.3218	36.676	36.676	0.621804	0.00939719
NONMMUG015388.2	chr15:97790923-97792688	+	9.79621	8.54956	7.58667	4.94249	6.44236	4.23295	-0.512738	0.0471429			Downstream	Hdac7	chr15:97784364-97844502	-	FALSE	39689	8.81979	5.04983	4.68947	3.25766	3.92067	3.92067	-0.631917	0.0362309
NONMMUG015444.2	chr15:99317224-99317697	-	5.40025	2.98533	2.43537	1.93347	1.4007	1.58171	-0.862729	0.0395644			3'UTR	Fmnl3	chr15:99317222-99370466	-	TRUE	52989	4.46993	2.19656	1.88092	1.42176	1.76405	1.76405	-0.623433	0.0207605
NONMMUG015496.2	chr15:100575319-100577857	-	2.65295	2.10659	1.82722	1.02423	1.38282	1.05226	-0.700676	0.0109799			3'UTR	Pou6f1	chr15:100575317-100599984	-	TRUE	15346	2.32418	1.78785	1.54727	0.953043	1.16926	1.16926	-0.7096	0.0124857
NONMMUG015573.1	chr15:102983723-102998477	-	6.90959	1.36056	0.357499	0.244503	0.852531	0.0795108	-2.59462	0.0020991			Exon/CD	Hoxc8	chr15:102990538-102994254	+	FALSE	493	6.10526	1.09075	0.259238	0.22728	0.689612	0.689612	-2.64086	0.000899395
NONMMUG015983.1	chr16:20123568-20127656	+	4.18658	3.57657	4.19524	1.45064	1.98423	2.31438	-0.839132	0.044854			3'UTR	Klhl24	chr16:20097553-20127744	+	TRUE	28058	7.82368	5.6819	5.50153	2.75711	4.14759	4.14759	-0.667247	0.000899395
NONMMUG015984.2	chr16:20128105-20129216	+	9.50412	8.09522	9.65599	2.87414	4.80863	4.03939	-1.00236	0.0020991			Downstream	Klhl24	chr16:20097553-20127744	+	TRUE	31106	7.82368	5.6819	5.50153	2.75711	4.14759	4.14759	-0.667247	0.000899395
NONMMUG016073.2	chr16:23156441-23158500	-	5.73109	3.89265	4.57058	1.39033	2.34889	0.241847	-1.64413	0.0020991			Downstream	Adipoq	chr16:23146535-23157968	+	FALSE	10824	18.0973	12.986	14.1409	4.12956	7.9617	7.9617	-1.66437	0.000899395
NONMMUG016084.1	chr16:23358388-23360421	+	4.23407	2.4387	1.37314	0.750602	0.873032	0.364756	-1.76795	0.0020991			Intron	St6gal1	chr16:23224739-23360350	+	TRUE	1088	6.17563	2.87832	1.51959	1.15845	1.14082	1.14082	-1.54047	0.000899395
NONMMUG016329.1	chr16:33974105-33975622	-	0.67679	0.761649	0.828486	1.18103	1.49143	2.18613	1.32196	0.00659237			3'UTR	Kalrn	chr16:33969072-34514027	-	TRUE	121124	1.41189	1.38032	1.30366	3.3318	2.73888	2.73888	1.45381	0.000899395
NONMMUG016333.2	chr16:34039878-34053664	-	3.2106	2.65301	5.62029	12.976	10.7258	13.5221	1.90929	0.0020991			Intron	Kalrn	chr16:33969072-34514027	-	TRUE	49216	1.41189	1.38032	1.30366	3.3318	2.73888	2.73888	1.45381	0.000899395
NONMMUG016522.1	chr16:42248570-42276185	-	2.62135	1.29573	1.93876	1.00439	0.766814	0.705861	-0.992731	0.0184958			Intron	Gap43	chr16:42248560-42340651	-	TRUE	78274	3.50086	1.95355	2.69803	0.897836	1.2931	1.2931	-1.21518	0.00224441
NONMMUG016588.2	chr16:45094012-45096910	-	3.35146	1.83143	2.11486	0.87745	1.2401	0.509586	-1.24756	0.0020991			Exon/CD	Ccdc80	chr16:45094052-45127924	+	FALSE	1408	4.52286	2.8076	3.07764	1.21749	1.7291	1.7291	-1.29357	0.000899395
NONMMUG016731.2	chr16:56689113-56690128	+	5.70818	2.40352	2.96504	1.20896	2.06054	1.52609	-0.95542	0.00381744			3'UTR	Abi3bp	chr16:56477845-56690135	+	TRUE	211774	5.99941	2.49289	2.91956	1.48238	2.12065	2.12065	-1.0164	0.000899395
NONMMUG017280.1	chr16:96403039-96413864	-	7.21698	7.71812	7.94212	10.6878	9.73164	10.4247	0.650195	0.00526122			Intron	Igsf5	chr16:96361756-96422121	+	FALSE	12045	22.3643	24.9299	24.5187	38.8622	30.1913	30.1913	0.711799	0.000899395
NONMMUG017498.1	chr17:13109278-13110333	+	1.51938	9.81338	12.4136	18.2432	12.9928	21.9251	1.11917	0.0020991			Exon/CD	Unc93a	chr17:13108616-13131791	-	FALSE	21986	1.58218	10.4824	12.084	18.4849	12.3025	12.3025	1.10936	0.000899395
NONMMUG017700.2	chr17:23743233-23754066	+	7.55493	7.38364	6.7361	12.0151	10.9014	11.9455	0.913923	0.0020991			Intron	9530082P21Rik	chr17:23749235-23754065	+	TRUE	5415	6.27335	6.153	5.98694	11.2794	9.97813	9.97813	1.01208	0.000899395
NONMMUG017709.1	chr17:24157887-24161649	-	1.78791	1.95674	1.20337	2.49594	2.14264	2.17849	0.69368	0.0412023			Intron	Amdhd2	chr17:24155832-24163733	-	TRUE	3962	24.353	27.7017	24.4055	35.7611	33.3304	33.3304	0.609389	0.000899395
NONMMUG017797.2	chr17:25985796-25993928	+	8.49075	13.2719	13.2931	17.9624	17.8713	19.1712	0.85079	0.0109799			3'UTR	Rab11fip3	chr17:25989035-26069177	-	FALSE	31998	14.4601	21.2182	21.3364	29.9828	28.6962	28.6962	0.816311	0.000899395
NONMMUG017914.2	chr17:29093415-29094461	-	1.44839	1.01501	1.59924	1.7729	1.88386	1.94681	0.689472	0.0497881			Intron	Cdkn1a	chr17:29090985-29100722	+	FALSE	166	48.2166	51.7211	49.5063	89.1787	67.3908	67.3908	0.826264	0.000899395
NONMMUG017953.2	chr17:30217540-30292332	-	5.44557	5.98551	6.42355	8.28076	7.31125	8.95591	0.679369	0.0020991			Intron	Btbd9	chr17:30215523-30576287	-	TRUE	321351	3.98913	4.62472	4.70372	6.30027	5.57195	5.57195	0.644968	0.00161676
NONMMUG018103.1	chr17:34262538-34269227	-	13.3894	14.621	8.10175	19.859	15.7317	23.3329	0.950127	0.0020991			Intron	H2-Ab1	chr17:34263226-34269418	+	FALSE	2673	207.011	280.347	157.055	378.05	299.77	299.77	1.02242	0.00284364
NONMMUG018110.1	chr17:34376820-34377446	+	13.3063	20.5026	25.297	36.3575	26.9481	34.271	0.925577	0.0020991			5'UTR	Btnl1	chr17:34377131-34386028	+	TRUE	1	59.2588	103.517	110.624	147.191	111.771	111.771	0.725206	0.00939719
NONMMUG018111.1	chr17:34386001-34387209	+	9.75725	19.4943	24.7123	29.9766	23.6061	33.6214	0.886501	0.0020991			Downstream	Btnl1	chr17:34377131-34386028	+	TRUE	9473	59.2588	103.517	110.624	147.191	111.771	111.771	0.725206	0.00939719
NONMMUG018122.2	chr17:34506430-34507457	-	83.1138	131.639	140.245	153.525	139.203	185.053	0.634824	0.013111			Downstream	Btnl6	chr17:34507934-34517352	-	TRUE	10409	89.8512	137.456	129.778	195.734	159.491	159.491	0.8508	0.000899395
NONMMUG018235.1	chr17:36128811-36130683	+	4.89494	12.1562	15.3465	33.7425	20.7055	31.8507	0.955802	0.013111			Upstream	Gm7030	chr17:36127608-36129425	-	FALSE	-322	8.41309	21.3342	26.8451	56.9241	31.6718	31.6718	1.15494	0.000899395
NONMMUG018281.1	chr17:36896801-36899368	-	3.78902	4.85704	5.70918	7.94996	6.29991	6.94719	0.770261	0.0020991			Upstream	Trim31	chr17:36898129-36910217	+	FALSE	-34	41.8709	50.3854	49.1296	67.5339	61.0425	61.0425	0.598227	0.0109911
NONMMUG018283.2	chr17:36859438-36862954	+	3.41677	3.56382	3.36701	6.5166	4.90129	4.49799	0.842277	0.0020991			3'UTR	Trim15	chr17:36860690-36867210	-	FALSE	5991	8.39648	8.90268	8.05145	19.2831	13.9123	13.9123	1.07078	0.000899395
NONMMUG018374.1	chr17:44242876-44261288	+	1.30968	1.69168	2.18729	2.28924	2.77612	2.23899	0.686488	0.0452935			Intron	Clic5	chr17:44188571-44280168	+	TRUE	63510	28.852	52.1891	46.6746	81.2468	67.2338	67.2338	1.00164	0.000899395
NONMMUG018412.1	chr17:46022294-46025579	+	4.10456	4.65986	5.06738	6.0466	5.46273	6.60059	0.606306	0.00993988			Intron	Vegfa	chr17:46016992-46032377	-	FALSE	7879	22.0775	24.2666	26.4169	28.4928	26.8028	26.8028	0.484386	0.035742
NONMMUG018596.2	chr17:56006931-56009502	-	0.927705	1.18107	1.47234	2.11657	1.89604	1.90261	0.927291	0.0020991			Intron	Mpnd	chr17:56009200-56036637	+	FALSE	2505	43.2342	48.6976	47.099	66.0735	60.9802	60.9802	0.633091	0.0294289
NONMMUG018632.1	chr17:57218012-57218969	+	2.50015	0.656738	0.796521	0.827758	0.676396	0.211472	-0.927827	0.0395644			Exon/CD	C3	chr17:57203966-57228136	-	FALSE	9646	18.1266	5.14744	5.36731	4.01948	4.43453	4.43453	-1.16583	0.000899395
NONMMUG018780.2	chr17:69272883-69274605	+	1.24911	2.42654	2.2786	3.30751	2.45279	3.62756	0.860345	0.0020991			Intron	Epb4.1l3	chr17:69156809-69289987	+	TRUE	116934	31.5785	80.7485	82.3631	107.338	100.283	100.283	0.867889	0.0059575
NONMMUG018926.2	chr17:78853123-78854172	-	10.2768	11.0565	9.79329	13.4153	11.9913	13.0842	0.532119	0.0360286			3'UTR	Eif2ak2	chr17:78852549-78882572	-	TRUE	28926	8.28141	9.0014	7.71373	11.0742	9.8992	9.8992	0.514778	0.0117377
NONMMUG018938.1	chr17:79874963-79877225	-	1.49788	1.98896	2.45856	3.1104	1.62004	3.16109	0.628853	0.0371107			Intron	Atl2	chr17:79848389-79896123	-	TRUE	19934	22.2282	33.9793	37.2774	39.0041	32.9276	32.9276	0.507465	0.0354239
NONMMUG019113.1	chr17:87380541-87381515	+	22.6962	25.8678	28.6255	34.212	27.3311	36.2164	0.560752	0.0251764			Exon/CD	Ttc7	chr17:87282885-87381770	+	TRUE	2175	17.3421	20.5992	20.0625	26.3781	22.0707	22.0707	0.571027	0.0101977
NONMMUG019122.2	chr17:87261374-87263095	-	1.77683	1.96116	2.18507	2.71464	2.72899	2.70569	0.672616	0.0176886			Intron	Mcfd2	chr17:87254442-87265947	-	TRUE	3701	55.6283	68.8838	76.4008	98.7343	89.7343	89.7343	0.684277	0.00548491
NONMMUG019203.2	chr17:5891773-5908395	+	48.3515	60.4976	51.5028	85.7685	67.6793	75.8129	0.748752	0.0020991			Intron	Snx9	chr17:5841379-5930711	+	TRUE	58756	36.7994	44.948	39.2577	60.3075	53.1469	53.1469	0.643782	0.00284364
NONMMUG019810.2	chr18:43320996-43322699	-	7.62909	5.17382	4.64433	2.02918	3.36689	2.70235	-0.871092	0.0020991			3'UTR	Dpysl3	chr18:43320978-43438286	-	TRUE	116439	5.82415	3.1962	2.89383	1.58575	2.75996	2.75996	-0.703707	0.000899395
NONMMUG019813.1	chr18:43729278-43733899	-	0.994651	2.30825	1.95525	2.09211	3.26299	1.82188	0.61725	0.0236854			Intron	Spink1	chr18:43728068-43737237	-	TRUE	5649	459.702	1116.81	1281.42	1688.93	1644.99	1644.99	1.01598	0.00161676
NONMMUG020016.2	chr18:58673335-58678967	+	34.4547	43.7304	38.5951	51.7465	51.4523	47.9178	0.582303	0.0258347			Intron	Isoc1	chr18:58659481-58679570	+	TRUE	16669	30.982	38.4255	32.8974	47.011	44.3317	44.3317	0.542839	0.0139207
NONMMUG020058.1	chr18:61007038-61008536	-	5.90532	2.72803	2.56955	1.71338	2.27241	1.91647	-0.659076	0.0266349			Exon/CD	Slc6a7	chr18:60995379-61014199	-	TRUE	6412	9.39578	4.179	4.4428	3.02326	4.26431	4.26431	-0.611668	0.0068734
NONMMUG020310.2	chr18:73768718-73770054	-	18.3092	25.9907	22.2332	33.7787	40.7276	38.3606	0.966813	0.0020991			Downstream	Me2	chr18:73770039-73815392	-	TRUE	46006	105.396	145.374	134.863	220.543	210.104	210.104	0.916572	0.00818172
NONMMUG020311.2	chr18:73796449-73815446	-	7.31887	9.8437	8.93966	16.4858	13.5527	14.558	0.993354	0.0020991			Intron	Me2	chr18:73770039-73815392	-	TRUE	9445	105.396	145.374	134.863	220.543	210.104	210.104	0.916572	0.00818172
NONMMUG020340.2	chr18:74939322-74940336	-	1.61498	3.45427	2.73024	4.29261	3.78437	4.11557	0.839278	0.0020991			3'UTR	Lipg	chr18:74939321-74961263	-	TRUE	21434	2.14314	3.33471	2.72549	4.55016	4.70846	4.70846	0.94643	0.000899395
NONMMUG020344.2	chr18:75288659-75297329	-	4.47046	4.81526	5.59011	8.88449	7.46245	10.4333	1.08916	0.0020991			Intron	2010010A06Rik	chr18:75288659-75297329	-	TRUE	4323	4.02639	4.1193	5.08902	8.06573	6.67036	6.67036	1.03993	0.00161676
NONMMUG020678.1	chr19:5851581-5853036	+	15.8697	24.1177	21.7344	30.3798	26.6196	30.2577	0.706807	0.0020991			3'UTR	Frmd8	chr19:5850973-5875208	-	FALSE	22966	16.946	24.1994	21.2701	32.3962	26.5373	26.5373	0.692546	0.000899395
NONMMUG020680.1	chr19:5862115-5863682	-	4.97841	4.91023	4.84014	8.04046	6.23132	5.93966	0.675308	0.0184958			Intron	Frmd8	chr19:5850973-5875208	-	TRUE	12376	16.946	24.1994	21.2701	32.3962	26.5373	26.5373	0.692546	0.000899395
NONMMUG020926.1	chr19:17455111-17457083	+	0.527705	0.780939	1.07308	1.13147	1.04889	1.1757	0.691141	0.0490789			Intron	Pcsk5	chr19:17432313-17837632	-	FALSE	381535	13.1541	18.1846	19.5805	23.3513	21.0713	21.0713	0.599225	0.0153175
NONMMUG020961.1	chr19:20567044-20641343	+	3.37403	4.96511	6.12898	7.79941	6.70979	8.08645	0.845138	0.0020991			Intron	Aldh1a1	chr19:20601981-20643462	+	TRUE	2232	81.3782	157.974	205.255	237.114	180.306	180.306	0.751679	0.0321796
NONMMUG020978.2	chr19:21391341-21461751	-	34.3972	158.191	161.684	273.057	212.377	344.305	1.40649	0.0020991			Intron	Gda	chr19:21391306-21472661	-	TRUE	46126	19.2493	86.1484	89.0117	175.028	117.067	117.067	1.50929	0.00161676
NONMMUG021052.2	chr19:24678260-24678926	-	14.4134	7.16019	9.45087	3.69266	6.25794	3.57021	-0.969628	0.0020991			3'UTR	Tmem252	chr19:24674007-24861842	+	FALSE	4585	16.6504	10.1651	12.9584	5.23597	4.29099	4.29099	-1.4361	0.0338451
NONMMUG021160.1	chr19:30239240-30240259	-	0.111497	0.438378	0.651391	9.88974	7.33608	14.1847	4.8893	0.0020991			Downstream	Mbl2	chr19:30232956-30239682	+	FALSE	6821	0.210313	1.44601	1.71726	29.2955	19.3094	19.3094	4.82404	0.000899395
NONMMUG021206.1	chr19:32617807-32637746	+	0.889084	1.29613	1.62277	3.26479	1.96596	5.91573	1.77559	0.0020991			Intron	Papss2	chr19:32595714-32667187	+	TRUE	7771	16.3134	22.6365	27.2713	46.9671	35.4228	35.4228	1.68919	0.000899395
NONMMUG021209.2	chr19:32666294-32667178	+	20.887	32.0477	37.4243	51.9158	47.0799	124.333	1.5282	0.0020991			3'UTR	Papss2	chr19:32595714-32667187	+	TRUE	46731	16.3134	22.6365	27.2713	46.9671	35.4228	35.4228	1.68919	0.000899395
NONMMUG021245.1	chr19:34649710-34651013	+	0.569357	1.42406	1.20344	2.79622	1.76206	2.40329	1.31807	0.0020991			Downstream	Ifit1	chr19:34640888-34650009	+	TRUE	9490	2.99474	5.59748	4.9328	13.7031	6.97493	6.97493	1.51079	0.000899395
NONMMUG021426.2	chr19:43838295-43838578	-	17.8317	31.5416	59.6306	35.9809	43.0822	82.5814	0.763777	0.00993988			Upstream	Abcc2	chr19:43782307-43838218	+	FALSE	-367	19.5387	47.6461	59.7799	55.5704	53.6821	53.6821	0.745777	0.0200895
NONMMUG021443.2	chr19:44394453-44397616	-	36.5306	49.8673	45.4489	22.3985	40.4706	6.4003	-0.766352	0.0020991			3'UTR	Scd1	chr19:44394449-44407709	-	TRUE	11675	33.1027	43.0124	40.7545	20.9095	36.6012	36.6012	-0.762421	0.00284364
NONMMUG021586.1	chr19:52997670-53002181	+	1.05972	2.2621	1.25602	2.17681	2.31744	1.81222	0.654083	0.0371107			Upstream	Xpnpep1	chr19:52991179-53038654	-	FALSE	-3292	76.3509	101.049	85.4585	163.336	147.711	147.711	0.920218	0.000899395
NONMMUG021688.2	chr19:57034905-57037212	-	13.9279	11.0218	10.0899	15.471	12.5946	15.3831	0.553966	0.0251764			3'UTR	Ablim1	chr19:57033263-57216032	-	TRUE	179974	12.4427	10.0847	9.58847	13.7925	12.0377	12.0377	0.508563	0.0179734
NONMMUG021870.2	chr2:5855801-5859380	-	0.788134	1.22672	1.38238	1.89292	2.59279	3.03861	1.3455	0.0020991			Intron	Nudt5	chr2:5845033-5868736	+	FALSE	9455	10.0757	14.633	14.6926	29.1878	22.4918	22.4918	1.24452	0.000899395
NONMMUG022274.1	chr2:25081086-25084262	-	17.9024	22.7054	24.3072	31.5848	24.5591	28.1366	0.588886	0.0273258			Intron	Entpd8	chr2:25080322-25095205	+	FALSE	641	28.432	43.4775	48.5092	55.078	46.2437	46.2437	0.520849	0.0496853
NONMMUG022514.2	chr2:30413715-30415339	+	0.484952	0.747619	1.14756	1.08304	1.37704	2.10567	1.13857	0.0223551			Intron	Crat	chr2:30392253-30415748	-	FALSE	997	11.3731	18.2115	19.0634	25.4118	21.8937	21.8937	0.807198	0.0128168
NONMMUG022575.1	chr2:32082847-32084044	+	1.99388	1.89306	1.70467	3.06461	1.86613	2.65188	0.678476	0.0286976			5'UTR	Fam78a	chr2:32066884-32083705	-	FALSE	338	4.00217	4.65942	4.4197	6.19995	4.57252	4.57252	0.530196	0.0117377
NONMMUG022597.2	chr2:32558928-32560616	+	1.80285	1.43602	1.73508	2.87195	2.24348	3.17847	0.975769	0.0020991			Intron	Fam102a	chr2:32535358-32569750	+	TRUE	19582	23.0303	17.3881	17.0245	28.3687	23.2642	23.2642	0.784016	0.000899395
NONMMUG023165.2	chr2:62357071-62470931	+	0.470688	1.01218	0.867479	1.66054	0.851979	1.63072	1.0269	0.00526122			Upstream	Dpp4	chr2:62330072-62412231	-	FALSE	-2142	62.0785	96.4544	94.1928	161.852	136.26	136.26	1.02182	0.019134
NONMMUG023857.2	chr2:93201760-93202327	-	4.24641	3.79119	3.39384	1.86772	1.94169	1.57484	-0.861107	0.0223551			3'UTR	Tspan18	chr2:93201759-93334487	-	TRUE	132444	3.49958	2.64026	3.08929	1.69857	1.99148	1.99148	-0.647948	0.0176063
NONMMUG024138.2	chr2:110644410-110647779	+	7.10187	38.3661	32.8482	81.5599	68.4894	119.779	1.9646	0.0020991			Intron	Slc5a12	chr2:110597298-110649345	+	TRUE	40370	5.78681	33.1736	28.6043	70.9858	59.4951	59.4951	1.93221	0.000899395
NONMMUG024191.2	chr2:113746163-113749021	-	26.1229	8.72159	12.8102	5.75275	9.13824	5.08842	-1.00149	0.0020991			3'UTR	Grem1	chr2:113748674-113758648	-	TRUE	11054	23.4616	6.54054	9.7998	5.55172	9.17961	9.17961	-0.828392	0.000899395
NONMMUG024456.2	chr2:122279246-122280339	-	24.8155	14.0253	6.50997	4.38452	9.34351	2.29804	-1.26737	0.0020991			3'UTR	Duox2	chr2:122280436-122298165	-	TRUE	18373	10.8418	6.294	2.53194	2.70571	4.81973	4.81973	-0.926421	0.000899395
NONMMUG024460.2	chr2:122441724-122445044	+	0.435465	1.35931	0.262987	7.27295	0.583166	2.09576	2.54154	0.0020991			Intron	Slc28a2	chr2:122426476-122461130	+	TRUE	2621	6.31125	14.5324	7.62604	41.2711	18.8436	18.8436	1.86872	0.000899395
NONMMUG024462.2	chr2:122460826-122461131	+	15.0601	26.0554	19.3331	73.1844	52.3617	60.9056	1.9269	0.0020991			Downstream	Slc28a2	chr2:122426476-122461130	+	TRUE	4579	6.31125	14.5324	7.62604	41.2711	18.8436	18.8436	1.86872	0.000899395
NONMMUG024463.2	chr2:122466582-122467797	-	1.57871	2.98867	2.62751	8.22816	4.76328	4.9138	1.51501	0.0020991			Exon/CD	Bambi-ps1	chr2:122466582-122467797	-	TRUE	337	1.57622	2.98308	2.62086	8.20926	4.75796	4.75796	1.46819	0.000899395
NONMMUG024603.2	chr2:128765077-128767940	+	1.27998	1.51427	1.35362	3.48194	1.77944	4.18639	1.42744	0.0020991			Upstream	Mertk	chr2:128698996-128802188	+	TRUE	-4805	14.0276	18.5425	19.8207	26.0502	25.116	25.116	0.997811	0.000899395
NONMMUG025102.1	chr2:152106052-152107170	+	1.71902	1.50522	1.36092	2.65077	2.61123	1.82054	0.850308	0.00777225			Intron	Srxn1	chr2:152105523-152111376	+	TRUE	1087	51.9444	50.0787	44.5142	90.9366	76.6989	76.6989	0.904568	0.000899395
NONMMUG025273.1	chr2:156521820-156546645	-	8.71204	3.68846	3.1611	2.55547	2.65424	2.12145	-0.814247	0.00777225			Intron	Epb4.1l1	chr2:156420908-156543214	+	FALSE	725	7.50352	2.65407	2.16111	2.02398	2.23877	2.23877	-0.872032	0.000899395
NONMMUG025408.2	chr2:163336248-163337063	-	11.1529	6.50419	7.80711	3.32198	5.81799	3.06599	-0.837523	0.0020991			3'UTR	Jph2	chr2:163336241-163397993	-	TRUE	61294	8.4828	4.37233	5.08095	2.66187	4.32954	4.32954	-0.771	0.000899395
NONMMUG025557.2	chr2:167298450-167300960	-	14.0944	17.1333	17.0772	19.9586	20.8909	22.4236	0.601882	0.0159727			3'UTR	B4galt5	chr2:167298444-167349178	-	TRUE	49478	14.8761	18.5622	17.7268	20.3271	22.5541	22.5541	0.539432	0.0124857
NONMMUG025772.1	chr2:174760657-174800441	-	0.311092	0.519571	0.658783	1.36594	1.00301	0.762774	1.25932	0.00381744			Intron	Edn3	chr2:174760757-174784042	+	FALSE	10627	5.32754	5.03097	4.48634	11.9651	10.8638	10.8638	1.33687	0.000899395
NONMMUG026069.1	chr3:10390322-10393216	+	22.862	24.9407	22.8239	28.7055	27.59	30.4877	0.519234	0.0443221			Intron	Chmp4c	chr3:10366972-10391005	+	TRUE	24811	24.5687	24.1111	22.7033	29.8291	29.0623	29.0623	0.469891	0.0223549
NONMMUG026100.1	chr3:14863508-14865232	+	2.44609	1.75765	1.84898	0.655704	0.959299	0.28074	-1.4687	0.0020991			Exon/CD	Car3	chr3:14863537-14872373	+	TRUE	832	52.5254	37.5782	37.2023	12.6887	19.5895	19.5895	-1.68499	0.000899395
NONMMUG026221.2	chr3:27416351-27419238	-	16.0796	12.1821	10.39	6.31131	8.59096	6.30655	-0.635197	0.0109799			3'UTR	Fndc3b	chr3:27416161-27710439	-	TRUE	292604	7.19613	4.84943	4.02447	2.81332	3.81451	3.81451	-0.586887	0.00224441
NONMMUG026539.1	chr3:51244838-51247813	+	1.46822	1.26673	0.983553	3.31572	2.5948	5.38274	1.80733	0.0020991			Intron	Ccrn4l	chr3:51224446-51251654	+	TRUE	2917	8.71297	6.82109	5.97277	18.6217	15.7454	15.7454	1.73278	0.000899395
NONMMUG026671.1	chr3:57424826-57429740	-	3.64887	3.4155	3.02491	15.9989	8.0636	8.25771	1.91469	0.0020991			Intron	Tm4sf4	chr3:57425409-57441675	+	FALSE	1969	38.3605	43.7127	46.9018	232.698	147.013	147.013	2.19912	0.000899395
NONMMUG026707.2	chr3:59316734-59318410	+	1.66563	1.00298	1.08852	0.395705	0.547963	0.248315	-1.43132	0.0020991			3'UTR	Igsf10	chr3:59006977-59344256	-	FALSE	26684	2.31806	1.43075	1.00772	0.634592	0.97456	0.97456	-0.971604	0.0149851
NONMMUG026726.2	chr3:62337523-62340582	-	4.8301	4.01411	3.70943	5.34924	5.714	6.37307	0.710223	0.0201			Exon/CD	Arhgef26	chr3:62338776-62462221	+	FALSE	53	7.67285	6.97884	6.59015	7.66598	8.74755	8.74755	0.443372	0.0362309
NONMMUG027206.2	chr3:93555162-93557450	+	1.17702	0.830627	0.834611	1.87168	1.72199	1.49036	1.07697	0.0020991			Intron	S100a10	chr3:93555116-93564645	+	TRUE	1143	532.374	410.397	336.374	672.215	623.745	623.745	0.683096	0.0121151
NONMMUG027361.2	chr3:97637164-97641000	+	0.519854	0.722857	0.793351	1.36629	1.3435	1.33629	1.19257	0.0020991			Downstream	Fmo5	chr3:97628803-97655287	+	TRUE	10199	26.4481	42.4745	53.7665	64.0626	60.5707	60.5707	0.923468	0.00341093
NONMMUG027474.2	chr3:102769440-102772208	+	5.1087	2.94801	2.84882	1.6007	2.70527	1.55842	-0.660676	0.00381744			Intron	Tspan2	chr3:102720230-102772310	+	TRUE	11514	5.09091	2.94796	2.75167	1.58656	2.63045	2.63045	-0.69717	0.00396213
NONMMUG027622.1	chr3:107691522-107699395	-	0.913288	0.884317	1.15634	1.48182	1.13988	1.69056	0.771839	0.0464575			Intron	Ahcyl1	chr3:107663119-107696548	-	TRUE	505	30.446	40.9054	42.9099	46.0692	43.8264	43.8264	0.539977	0.0335985
NONMMUG027822.1	chr3:122464766-122505062	-	2.56032	5.55415	5.35987	7.33996	5.69559	9.79218	0.965919	0.0192718			Intron	Bcar3	chr3:122419779-122530182	+	FALSE	1191	15.3467	17.7187	17.9888	24.6743	21.7716	21.7716	0.674806	0.000899395
NONMMUG027828.2	chr3:123076520-123078211	-	10.7759	7.91019	9.26569	3.08127	6.61608	2.86787	-0.950779	0.0020991			3'UTR	Synpo2	chr3:123076518-123236149	-	TRUE	35445	11.3268	5.95809	7.72203	3.72557	6.92947	6.92947	-0.624745	0.00341093
NONMMUG027829.2	chr3:123106602-123109530	-	3.14889	2.97222	2.24289	1.20084	2.18154	1.31738	-0.618796	0.0184958			Intron	Synpo2	chr3:123076518-123236149	-	TRUE	4744	11.3268	5.95809	7.72203	3.72557	6.92947	6.92947	-0.624745	0.00341093
NONMMUG028171.2	chr3:144968556-144971664	+	0.37839	0.728898	1.21182	4.8009	0.671231	2.73662	2.51688	0.0020991			Intron	Clca4a	chr3:144952485-144975045	-	FALSE	4935	19.8427	55.1949	36.4292	310.205	106.943	106.943	2.77855	0.000899395
NONMMUG028654.2	chr4:21756838-21758639	+	5.29167	7.16839	6.36886	13.1808	11.3926	12.0106	1.17016	0.0020991			3'UTR	Tstd3	chr4:21727700-21767211	-	FALSE	9474	8.70051	12.4288	11.3597	22.331	18.7917	18.7917	1.08603	0.00161676
NONMMUG029021.2	chr4:43031969-43035803	-	5.88544	7.7686	9.6186	11.8604	9.21913	12.1849	0.723794	0.0020991			Exon/CD	Fam214b	chr4:43032413-43046220	-	TRUE	6402	12.3541	16.0184	19.2494	25.7261	18.8144	18.8144	0.702619	0.000899395
NONMMUG029123.2	chr4:45406212-45407185	-	3.77043	3.68182	3.6735	4.34325	5.36967	5.93244	0.715321	0.0120502			Intron	Slc25a51	chr4:45395923-45408766	-	TRUE	2062	19.9283	22.1077	23.5954	27.1456	25.8849	25.8849	0.528399	0.0188341
NONMMUG029124.1	chr4:45421702-45424109	-	0.784141	0.587266	0.632665	1.17965	1.07097	0.81229	0.841306	0.0458129			Downstream	Shb	chr4:45423275-45530828	-	TRUE	59897	7.76912	6.1868	6.5659	9.93752	9.12729	9.12729	0.622817	0.00161676
NONMMUG029317.1	chr4:55525245-55527943	-	11.3958	11.3937	12.5413	17.6716	17.4709	17.7943	0.79765	0.0020991			Downstream	Klf4	chr4:55527136-55532475	-	TRUE	5872	33.3759	29.7453	28.5782	54.2981	44.041	44.041	0.863095	0.000899395
NONMMUG029318.1	chr4:55530330-55531101	-	15.5178	13.7767	12.7634	28.9878	22.3255	24.4618	1.08375	0.0020991			Exon/CD	Klf4	chr4:55527136-55532475	-	TRUE	1751	33.3759	29.7453	28.5782	54.2981	44.041	44.041	0.863095	0.000899395
NONMMUG029353.2	chr4:57192971-57195389	-	4.17423	5.7822	5.86458	6.55823	6.33573	7.38992	0.566943	0.0258347			3'UTR	Ptpn3	chr4:57190840-57301837	-	TRUE	107657	6.39407	8.01617	7.69995	9.4761	8.46199	8.46199	0.497253	0.0197997
NONMMUG029393.1	chr4:58973228-58975492	+	0.245363	0.563389	0.694693	0.964915	1.11877	1.06117	1.24138	0.0020991			Intron	Ptgr1	chr4:58965589-58987078	-	FALSE	12759	20.2687	44.9825	42.1118	71.6532	64.4774	64.4774	1.16225	0.000899395
NONMMUG029485.2	chr4:63334028-63334988	+	5.14913	3.37592	3.92077	1.2127	2.42578	1.76433	-0.978892	0.00381744			Downstream	Col27a1	chr4:63215411-63334990	+	TRUE	3515	4.00995	2.80636	2.48904	1.17986	1.87736	1.87736	-0.867416	0.000899395
NONMMUG030152.1	chr4:108016448-108017449	+	2.77894	5.39917	5.56825	8.99543	7.07855	9.78699	1.11516	0.0020991			Intron	Podn	chr4:108014792-108032090	-	FALSE	15142	9.78954	16.0703	19.7572	21.8567	18.476	18.476	0.663639	0.00161676
NONMMUG030292.2	chr4:115738299-115742835	-	0.928236	0.984335	1.18792	1.54898	1.18014	1.39199	0.628889	0.0169227			Intron	Efcab14	chr4:115738072-115777327	+	FALSE	2124	11.0159	15.4858	16.7492	18.5665	16.9462	16.9462	0.54191	0.0109911
NONMMUG030293.2	chr4:115774449-115775903	+	10.0408	14.614	15.7539	16.9971	13.8281	19.6157	0.530594	0.0365939			Exon/CD	Efcab14	chr4:115738072-115777327	+	TRUE	8708	11.0159	15.4858	16.7492	18.5665	16.9462	16.9462	0.54191	0.0109911
NONMMUG030322.1	chr4:115828541-115831663	+	0.606467	0.510035	0.643941	1.15877	1.20055	1.00666	1.15327	0.0184958			Intron	Mob3c	chr4:115828091-115836183	+	TRUE	1444	8.01363	12.187	13.3148	15.6465	16.1537	16.1537	0.671156	0.000899395
NONMMUG030477.1	chr4:120163628-120165725	+	1.66838	0.998817	1.14676	0.429304	0.676932	0.344894	-1.17013	0.0020991			Exon/CD	Edn2	chr4:120161423-120167360	+	TRUE	3470	18.6021	11.7456	11.1419	6.47337	9.4078	9.4078	-0.794237	0.00224441
NONMMUG030541.1	chr4:123311172-123314088	-	0.582588	1.32676	1.03919	4.36851	1.60937	3.63675	1.91803	0.0020991			Downstream	Bmp8a	chr4:123312649-123343252	-	TRUE	30173	0.505624	1.15204	0.642067	4.09614	1.38731	1.38731	2.03997	0.000899395
NONMMUG030802.2	chr4:130529874-130531498	-	2.92385	1.73546	1.46839	1.04727	1.07191	0.958982	-0.739391	0.0243486			Downstream	Nkain1	chr4:130530130-130574036	-	TRUE	43280	2.54746	1.44983	1.25841	0.920224	0.982911	0.982911	-0.666385	0.0487884
NONMMUG031021.1	chr4:135699739-135703235	+	1.07129	0.983454	0.985185	1.47098	1.19267	1.44178	0.665578	0.0281012			Intron	Ifnlr1	chr4:135686456-135708180	+	TRUE	15200	4.80062	6.09226	6.42604	7.33769	7.4061	7.4061	0.52803	0.0135412
NONMMUG031102.2	chr4:138833258-138835186	+	49.6789	41.28	31.3811	20.9184	23.2122	12.9245	-0.881804	0.0020991			Intron	Pla2g2a	chr4:138799246-138863469	+	TRUE	963	47.7304	41.6187	27.9574	20.6106	24.036	24.036	-0.83285	0.000899395
NONMMUG031195.1	chr4:141316102-141316995	-	0.549076	1.02925	0.688647	1.50963	1.14119	1.20881	0.972043	0.0192718			Upstream	Epha2	chr4:141301220-141329384	+	FALSE	-365	9.43784	13.5594	10.1763	18.1069	11.1514	11.1514	0.469694	0.0294289
NONMMUG031454.2	chr4:151003658-151004621	-	2.38596	2.50283	2.62719	2.65792	5.20242	8.76197	1.37465	0.0109799			3'UTR	Per3	chr4:151003654-151044665	-	TRUE	40526	1.62354	1.54171	1.43933	1.60351	3.39392	3.39392	1.36137	0.000899395
NONMMUG031535.2	chr4:154277507-154280597	+	6.61465	8.24497	8.03222	9.37808	9.31792	10.0108	0.53884	0.0319181			Exon/CD	Arhgef16	chr4:154278469-154299895	-	FALSE	3447	32.9735	36.0888	32.5745	48.0331	40.1343	40.1343	0.56772	0.00980896
NONMMUG031557.2	chr4:154896203-154899112	+	19.6337	23.5111	24.482	34.6745	31.6058	27.2435	0.675426	0.0020991			Intron	Fam213b	chr4:154896429-154899043	-	FALSE	1381	87.4417	102.72	103.936	149.344	139.511	139.511	0.644316	0.00224441
NONMMUG031601.2	chr4:155769349-155770836	-	12.1805	24.5252	31.8035	32.539	28.3462	45.7212	0.834056	0.0140408			3'UTR	Vwa1	chr4:155768494-155774561	-	TRUE	4606	9.99869	20.3751	24.8062	28.2772	24.6552	24.6552	0.86181	0.000899395
NONMMUG031828.2	chr5:18265136-18266469	-	4.4381	2.93482	2.61404	1.2714	2.19727	1.26889	-0.847523	0.0020991			3'UTR	Gnai1	chr5:18265134-18360413	-	TRUE	94553	4.0744	2.44967	2.2084	1.48301	2.07727	2.07727	-0.671414	0.0155884
NONMMUG032620.2	chr5:65979357-66004285	-	6.49831	10.1146	13.338	17.3652	16.5728	19.5532	1.03282	0.0020991			Intron	9130230L23Rik	chr5:65987927-66004285	-	TRUE	9512	2.58443	4.27922	4.98258	6.89193	6.46215	6.46215	0.950292	0.000899395
NONMMUG032819.2	chr5:76856324-76859478	-	9.92328	11.0359	11.0474	23.007	17.0373	20.8947	1.15651	0.0020991			Upstream	C530008M17Rik	chr5:76840598-76873554	+	FALSE	-941	12.3572	14.929	13.9068	27.0645	23.5794	23.5794	1.05059	0.000899395
NONMMUG033016.1	chr5:93635558-93636475	+	0.126573	0.332083	0.320895	1.923	1.10453	1.16985	2.71357	0.0020991			3'UTR	C87414	chr5:93635184-93671463	-	FALSE	35535	0.13463	0.249671	0.317724	1.68868	0.949807	0.949807	2.54628	0.000899395
NONMMUG033066.2	chr5:98929700-98931859	-	10.082	16.3365	19.0996	17.8766	15.9006	25.7907	0.595145	0.0184958			3'UTR	Prkg2	chr5:98929772-99037079	-	TRUE	106572	9.76344	14.5845	16.9543	18.668	14.8964	14.8964	0.697676	0.000899395
NONMMUG033175.2	chr5:103973543-103977378	-	0.530395	0.711756	1.04972	1.07756	0.871698	1.42728	0.768147	0.00659237			Intron	Hsd17b13	chr5:103955441-103977388	-	TRUE	1904	10.3895	13.0953	19.4716	18.8215	15.0377	15.0377	0.561338	0.00980896
NONMMUG033197.2	chr5:105486227-105487475	+	9.00832	12.6253	14.4271	16.8455	13.6797	18.9173	0.665438	0.00659237			3'UTR	Lrrc8b	chr5:105415774-105486189	+	TRUE	71076	7.69451	10.8226	11.8013	17.6215	12.8802	12.8802	0.819017	0.000899395
NONMMUG033198.2	chr5:105488251-105490063	+	9.23918	14.203	15.8042	16.1494	15.6125	18.243	0.550818	0.0354153			3'UTR	Lrrc8b	chr5:105415774-105486189	+	TRUE	73382	7.69451	10.8226	11.8013	17.6215	12.8802	12.8802	0.819017	0.000899395
NONMMUG033418.2	chr5:112911529-112914615	-	6.68902	4.98358	4.55826	2.81992	3.94409	2.91907	-0.515782	0.0384326			3'UTR	Adrbk2	chr5:112910477-113015538	-	TRUE	102442	6.47867	4.71839	4.2874	2.76303	3.93214	3.93214	-0.51221	0.0159383
NONMMUG033433.1	chr5:113793331-113794749	+	6.4603	4.07761	2.60862	1.80808	3.44789	2.17352	-0.581151	0.0395644			3'UTR	Tmem119	chr5:113793728-113800352	-	FALSE	6476	8.17759	5.40655	3.15141	2.6684	4.32218	4.32218	-0.568014	0.0375367
NONMMUG033484.2	chr5:114901833-114903941	+	1.27611	1.81544	1.48231	3.04769	1.49728	3.48292	1.04407	0.0020991			Exon/CD	Oasl2	chr5:114896933-114912245	+	TRUE	1053	6.93148	11.5455	9.75358	26.4794	15.6545	15.6545	1.44397	0.000899395
NONMMUG034010.1	chr5:135727097-135734720	+	3.45065	7.23691	9.76276	8.80166	7.32591	12.6004	0.686013	0.0192718			Upstream	Por	chr5:135689144-135735326	+	TRUE	-642	23.2501	38.1123	45.7206	46.2896	36.6178	36.6178	0.626209	0.00773854
NONMMUG034011.1	chr5:135740195-135740999	+	0.476397	0.97785	0.649786	1.84042	1.25934	0.853721	1.10961	0.013111			Intron	Tmem120a	chr5:135735489-135744172	-	FALSE	1802	56.2442	90.2823	93.2375	120.998	96.9038	96.9038	0.646121	0.00446378
NONMMUG034020.1	chr5:136108585-136111485	+	3.52616	2.61521	2.20076	0.911208	1.41597	0.955417	-1.11696	0.00526122			Upstream	Rasa4	chr5:136083915-136111861	+	TRUE	-897	18.3194	13.9583	13.2553	8.64396	10.9995	10.9995	-0.519167	0.0121151
NONMMUG034030.2	chr5:135887904-135889564	-	8.2626	4.74125	8.34244	2.82045	4.48647	2.97186	-0.840531	0.0020991			Intron	Hspb1	chr5:135887918-135889563	+	FALSE	716	22.855	12.7702	22.7616	8.09929	12.037	12.037	-0.832938	0.00224441
NONMMUG034063.2	chr5:136915928-136937113	+	0.617412	2.21453	2.66854	1.94709	1.99284	4.46577	0.801533	0.00526122			Intron	4933404O12Rik	chr5:136919145-136937109	+	TRUE	7119	0.601525	2.13432	2.19739	1.96056	1.7507	1.7507	0.894877	0.000899395
NONMMUG034079.2	chr5:137525975-137527933	+	10.5832	8.78485	9.63038	4.56122	6.4915	5.83166	-0.5578	0.0223551			3'UTR	Gigyf1	chr5:137518879-137527935	+	TRUE	8076	9.38555	7.99421	8.1632	4.08419	5.96113	5.96113	-0.578369	0.00446378
NONMMUG034337.2	chr5:147228595-147271521	-	0.149031	1.07176	1.24361	1.93014	1.83871	2.16947	1.42892	0.0020991			Intron	2210019I11Rik	chr5:147228597-147275149	-	TRUE	21463	0.149065	1.07175	1.24294	1.92945	1.81893	1.81893	1.37777	0.000899395
NONMMUG034835.1	chr6:29907032-29909652	+	8.69574	8.82037	8.93532	14.5204	12.0397	14.128	0.846641	0.0020991			Intron	Ahcyl2	chr6:29768442-29912310	+	TRUE	4836	40.2782	48.0063	50.5155	73.3809	62.085	62.085	0.797005	0.00939719
NONMMUG034963.2	chr6:34416332-34418652	+	0.203586	0.327303	0.753664	0.358036	0.470524	3.41572	1.95317	0.0020991			Intron	Akr1b7	chr6:34412361-34423137	+	TRUE	5158	16.0683	33.9957	42.811	63.1005	50.2109	50.2109	1.39476	0.000899395
NONMMUG034989.2	chr6:34945288-34974518	-	9.04893	18.5314	18.2782	44.1535	23.7192	34.414	1.35884	0.0020991			Intron	2010107G12Rik	chr6:34945294-34977999	-	TRUE	19151	6.53048	13.8209	11.4789	32.013	15.1482	15.1482	1.31748	0.000899395
NONMMUG035018.2	chr6:36714928-36715534	-	3.52995	2.22413	3.13262	0.786183	1.82982	0.8125	-1.16951	0.00526122			3'UTR	Ptn	chr6:36715662-36811361	-	TRUE	94989	2.99761	1.45182	2.6027	0.996308	1.22158	1.22158	-1.1674	0.000899395
NONMMUG035029.2	chr6:37327380-37331285	-	6.62329	12.6215	13.7404	14.3961	14.3416	20.5408	0.777202	0.0020991			3'UTR	Creb3l2	chr6:37331020-37442148	-	TRUE	112814	6.29598	9.77799	10.5043	15.7709	11.9689	11.9689	0.973953	0.000899395
NONMMUG035094.1	chr6:39086620-39087934	-	12.7711	16.9065	15.1398	22.5753	18.9869	23.0383	0.74345	0.0020991			3'UTR	Parp12	chr6:39086411-39118349	-	TRUE	31072	14.2455	17.6764	14.8801	25.7833	19.8325	19.8325	0.756685	0.000899395
NONMMUG035308.2	chr6:50293326-50295371	-	2.46518	4.74617	6.08936	6.54582	6.65888	12.3954	1.14616	0.0020991			3'UTR	Osbpl3	chr6:50293326-50456170	-	TRUE	88489	3.23316	6.30947	7.30731	10.7299	9.33584	9.33584	1.26173	0.000899395
NONMMUG035860.1	chr6:85899703-85903820	-	11.4773	24.7959	26.2743	34.4013	31.2956	43.8809	1.00054	0.0020991			Intron	1700019G17Rik	chr6:85899049-85904938	-	TRUE	772	18.5987	42.7082	46.0822	60.0066	56.2711	56.2711	0.985715	0.000899395
NONMMUG035885.2	chr6:86647049-86649671	-	28.1702	47.1302	52.5995	73.3592	78.2379	96.1393	1.15219	0.0020991			3'UTR	Mxd1	chr6:86647044-86669159	-	TRUE	20801	28.1668	46.4371	48.7719	83.1976	75.2403	75.2403	1.21446	0.000899395
NONMMUG035887.1	chr6:86664137-86668600	-	0.996136	1.37478	1.87957	3.46688	1.95262	2.27909	1.06118	0.0020991			Intron	Mxd1	chr6:86647044-86669159	-	TRUE	2793	28.1668	46.4371	48.7719	83.1976	75.2403	75.2403	1.21446	0.000899395
NONMMUG035902.2	chr6:87133853-87135075	-	8.23242	6.80271	4.62444	3.63072	4.27748	2.56477	-0.679696	0.00381744			3'UTR	Antxr1	chr6:87133852-87335775	-	TRUE	201300	6.80963	4.57433	2.97528	2.79045	3.49507	3.49507	-0.527986	0.0142512
NONMMUG036299.2	chr6:113428141-113437636	+	1.39531	1.906	2.49872	4.30453	1.92316	3.62776	0.982015	0.00659237			Intron	Cidec	chr6:113424633-113435760	-	FALSE	2872	12.6416	17.4244	18.6902	30.0666	18.554	18.554	0.853837	0.000899395
NONMMUG036413.2	chr6:118587239-118592294	-	1.86964	1.08572	1.2602	0.687638	0.96307	0.554312	-0.704893	0.00993988			3'UTR	Cacna1c	chr6:118587239-119221614	-	TRUE	606465	1.83778	0.976887	1.25836	0.631361	1.0312	1.0312	-0.675063	0.0166256
NONMMUG036605.2	chr6:125362107-125364069	+	11.5679	15.0823	16.0525	21.5103	16.2223	20.8868	0.671159	0.00381744			Exon/CD	Plekhg6	chr6:125362650-125380504	-	FALSE	17705	11.7682	15.9831	16.9416	26.1718	17.3899	17.3899	0.772783	0.000899395
NONMMUG036813.1	chr6:136872188-136875407	+	15.1086	8.84441	13.2935	5.66414	7.71955	5.95398	-0.718017	0.0150827			Intron	Mgp	chr6:136872434-136875805	-	FALSE	2026	45.2877	27.0716	40.1424	20.0981	26.6688	26.6688	-0.55254	0.0239272
NONMMUG036827.2	chr6:137835556-137838082	+	8.52448	10.5338	11.152	12.6555	13.0737	12.1275	0.532349	0.0360286			Exon/CD	Dera	chr6:137754576-137837872	+	TRUE	1262	30.1053	38.1833	37.1049	48.7844	46.6167	46.6167	0.575411	0.00284364
NONMMUG037169.2	chr7:6703904-6705835	-	3.40162	2.50308	3.56616	1.15773	2.10126	1.49799	-0.782231	0.0371107			3'UTR	Peg3	chr7:6705959-6730419	-	TRUE	25552	2.05296	1.72027	1.95509	0.952043	1.43908	1.43908	-0.655642	0.0109911
NONMMUG037372.1	chr7:19937521-19941872	+	9.56271	17.5417	19.7964	30.1331	23.1879	33.1257	1.08247	0.0020991			Intron	Igsf23	chr7:19937304-19950743	-	FALSE	11047	23.0918	44.7411	50.8268	66.6471	48.7368	48.7368	0.85081	0.000899395
NONMMUG037420.1	chr7:24897378-24901619	+	3.74351	0.395329	0.161618	0.0794594	0.15118	0.0750566	-3.48111	0.0020991			Intron	Cd79a	chr7:24897510-24902197	+	TRUE	2117	32.1316	4.55132	1.49349	0.960604	0.827394	0.827394	-3.81195	0.000899395
NONMMUG037688.2	chr7:31051680-31053122	-	14.7197	9.9908	11.9732	6.1322	4.83092	3.3196	-1.12963	0.0020991			Intron	Fxyd1	chr7:31051677-31055656	-	TRUE	2452	20.5734	13.6625	15.254	7.39066	8.52387	8.52387	-1.00743	0.00224441
NONMMUG037812.2	chr7:38195709-38196590	+	11.7232	18.2863	23.3951	22.916	23.8826	28.2732	0.688107	0.00381744			Downstream	1600014C10Rik	chr7:38183216-38197565	+	TRUE	9860	6.86629	11.6053	13.2431	14.306	14.5292	14.5292	0.722757	0.000899395
NONMMUG037997.2	chr7:45567791-45576004	-	22.6617	46.7001	51.5454	74.7128	76.3447	102.805	1.26309	0.0020991			Intron	0610005C13Rik	chr7:45567794-45589710	-	TRUE	3260	16.0504	30.9515	34.3894	47.065	48.9853	48.9853	1.13987	0.00939719
NONMMUG038530.2	chr7:81605440-81607360	-	1.53216	1.89206	1.93637	2.39592	2.67732	2.78931	0.762218	0.0020991			3'UTR	Homer2	chr7:81600480-81706925	-	TRUE	86565	2.66483	3.87523	3.96549	4.53623	4.7683	4.7683	0.667137	0.00161676
NONMMUG038753.2	chr7:97309466-97310522	-	1.33221	2.37562	3.07618	5.50141	4.69148	4.34164	1.28587	0.0020991			3'UTR	Usp35	chr7:97309379-97325964	-	TRUE	15970	1.4741	2.07333	1.88651	5.12589	3.43453	3.43453	1.29909	0.000899395
NONMMUG038805.2	chr7:99153657-99154351	-	40.3547	70.5519	78.6399	91.0137	68.1971	158.693	0.961239	0.0020991			3'UTR	Dgat2	chr7:99153662-99182713	-	TRUE	28709	36.891	59.9105	64.0337	85.9862	59.3501	59.3501	0.983314	0.000899395
NONMMUG038934.2	chr7:104476700-104479268	-	1.31126	2.34208	2.7513	3.27261	2.74584	3.18076	0.728903	0.00526122			Intron	Trim30d	chr7:104470013-104507849	-	TRUE	29865	12.8696	23.0341	23.6156	25.0171	24.4885	24.4885	0.59385	0.00773854
NONMMUG039007.2	chr7:109985403-109986287	-	4.67243	5.47156	5.70791	8.13866	5.90829	7.5777	0.654441	0.00993988			Intron	Tmem41b	chr7:109972186-109986230	-	TRUE	606	14.0192	16.1414	16.3281	19.5875	18.9755	18.9755	0.502592	0.0142512
NONMMUG039188.2	chr7:120184097-120185003	+	16.3936	23.3613	28.1905	28.751	29.4229	34.5472	0.650667	0.0109799			Downstream	Anks4b	chr7:120173857-120183716	+	TRUE	10692	35.5734	49.3012	48.7278	67.7013	58.3382	58.3382	0.673348	0.00161676
NONMMUG039339.2	chr7:126976365-126977032	+	38.905	38.1917	32.8582	54.5328	39.4366	46.8663	0.590494	0.0407052			5'UTR	Cdipt	chr7:126975913-126980501	+	TRUE	349	45.6946	46.9683	47.0923	60.9276	52.8234	52.8234	0.495554	0.0323599
NONMMUG039639.2	chr7:141429751-141435341	-	9.23954	11.8656	10.9039	19.4838	12.2607	16.6337	0.817144	0.0020991			Intron	Slc25a22	chr7:141429748-141437874	-	TRUE	302	23.1569	29.6265	26.8492	49.5607	31.1435	31.1435	0.81731	0.000899395
NONMMUG039674.2	chr7:142650769-142652862	-	2.44496	3.24386	2.13592	4.12109	6.37021	1.66024	0.817367	0.0020991			3'UTR	Igf2	chr7:142650767-142670356	-	TRUE	5681	2.17399	2.53246	1.77835	3.46673	4.82176	4.82176	0.757411	0.00341093
NONMMUG039768.1	chr8:4248632-4251423	+	8.15429	6.10598	7.37827	2.70064	3.7207	3.39161	-0.915064	0.0020991			Upstream	Tgfbr3l	chr8:4248213-4251423	+	TRUE	-302	3.21755	2.34849	2.84313	0.866534	1.43935	1.43935	-0.942136	0.0139207
NONMMUG040193.2	chr8:27141420-27163267	+	12.9951	13.8944	14.2135	18.4881	16.4751	17.8833	0.58236	0.0184958			Intron	Rab11fip1	chr8:27138772-27174646	-	FALSE	22303	14.4842	15.4768	15.8375	19.8541	18.2251	18.2251	0.51101	0.0312025
NONMMUG040270.2	chr8:33782643-33784165	-	14.5115	9.42658	11.0502	5.7846	8.23011	4.42634	-0.702909	0.00526122			3'UTR	Rbpms	chr8:33782643-33929863	-	TRUE	146459	23.3295	12.5723	15.4036	9.56262	12.2149	12.2149	-0.654567	0.00341093
NONMMUG040418.2	chr8:40511802-40542017	+	4.14297	4.37334	4.17937	8.64402	6.15611	7.6422	1.04975	0.0020991			Intron	Vps37a	chr8:40492537-40634792	+	TRUE	15126	5.26983	6.23444	6.08472	10.299	8.07282	8.07282	0.863724	0.018562
NONMMUG040419.2	chr8:40547719-40549412	+	5.07605	5.6419	5.13156	9.26435	7.3819	8.90693	0.913697	0.0292788			3'UTR	Vps37a	chr8:40492537-40634792	+	TRUE	36782	5.26983	6.23444	6.08472	10.299	8.07282	8.07282	0.863724	0.018562
NONMMUG040420.2	chr8:40548222-40551134	-	3.49511	5.17688	5.48346	6.93137	6.19122	7.17851	0.724829	0.0286976			3'UTR	Vps37a	chr8:40492537-40634792	+	FALSE	37895	5.26983	6.23444	6.08472	10.299	8.07282	8.07282	0.863724	0.018562
NONMMUG040430.2	chr8:41017467-41024454	+	0.98597	0.790649	1.05817	2.6588	1.85394	3.28514	1.70026	0.0020991			Intron	Mtus1	chr8:40990911-41133726	-	FALSE	112766	16.1371	16.7362	16.3247	19.6719	19.3284	19.3284	0.494302	0.0396725
NONMMUG040469.1	chr8:46638445-46640894	+	4.38552	9.24648	11.5457	13.0704	8.93787	16.6448	0.817954	0.0313898			Downstream	Casp3	chr8:46617290-46639698	+	TRUE	22220	13.4542	26.0277	29.8305	41.7223	27.4922	27.4922	0.979815	0.000899395
NONMMUG040505.2	chr8:46638172-46639282	+	10.2384	20.7441	19.8123	30.6271	20.0868	40.963	1.06183	0.0020991			Downstream	Casp3	chr8:46617290-46639698	+	TRUE	21278	13.4542	26.0277	29.8305	41.7223	27.4922	27.4922	0.979815	0.000899395
NONMMUG040623.2	chr8:56294536-56295758	+	3.06445	3.75526	3.11799	7.11549	5.26295	7.74642	1.24546	0.0020991			Intron	Hpgd	chr8:56294551-56321046	+	TRUE	595	77.5372	96.9137	81.248	166.698	143.767	143.767	1.11966	0.000899395
NONMMUG040624.2	chr8:56311303-56314909	+	1.636	1.36772	1.84297	2.23686	1.85958	4.1626	1.01253	0.0020991			Intron	Hpgd	chr8:56294551-56321046	+	TRUE	18554	77.5372	96.9137	81.248	166.698	143.767	143.767	1.11966	0.000899395
NONMMUG040850.2	chr8:70718524-70722686	+	30.9178	21.6275	21.1239	14.4837	14.2446	10.5152	-0.673305	0.00887297			Exon/CD	Gm3336	chr8:70718542-70722635	+	TRUE	2062	22.844	16.3736	15.8721	10.905	11.0056	11.0056	-0.668818	0.00499849
NONMMUG040930.2	chr8:72477997-72481809	-	7.85432	10.5618	11.1801	12.5521	11.5352	12.8412	0.527121	0.0407052			Downstream	Slc35e1	chr8:72477994-72492614	-	TRUE	12711	13.7609	17.8263	18.083	22.5444	20.0316	20.0316	0.567845	0.0169235
NONMMUG041315.2	chr8:94166252-94173412	-	0.435677	0.581675	0.36217	2.75127	1.74204	2.13388	2.49109	0.0020991			Upstream	Mt2	chr8:94172617-94173567	+	FALSE	-2786	16.2482	29.5835	17.7844	133.611	96.2461	96.2461	2.53704	0.000899395
NONMMUG041332.2	chr8:94516257-94523300	+	1.85258	2.82038	1.63208	2.95342	3.03124	3.7696	1.00056	0.013111			Upstream	Nlrc5	chr8:94472762-94527272	+	TRUE	-1653	1.47616	1.91139	1.13939	2.06712	2.21897	2.21897	0.784616	0.000899395
NONMMUG041687.2	chr8:115701434-115705063	-	51.6147	59.5791	61.8716	67.2952	81.9901	71.3004	0.556947	0.0402822			Intron	Maf	chr8:115703252-115706894	-	TRUE	3848	39.443	44.5165	48.2415	55.9569	60.9834	60.9834	0.570398	0.026304
NONMMUG041688.2	chr8:115705077-115707233	+	26.6816	32.3765	41.9941	40.9435	43.5599	53.9176	0.662532	0.00381744			Exon/CD	Maf	chr8:115703252-115706894	-	FALSE	941	39.443	44.5165	48.2415	55.9569	60.9834	60.9834	0.570398	0.026304
NONMMUG041781.2	chr8:121054881-121083110	-	22.9012	18.0956	17.1542	8.34841	11.981	8.91282	-0.769045	0.0020991			Intron	Fendrr	chr8:121054881-121083110	-	TRUE	14037	17.1279	13.2453	12.1358	6.30731	9.70632	9.70632	-0.69467	0.000899395
NONMMUG041869.2	chr8:123204268-123205529	-	53.671	55.2848	51.919	72.4072	67.0224	72.1744	0.61624	0.00993988			3'UTR	Chmp1a	chr8:123204260-123212788	-	TRUE	7862	49.683	52.1146	47.1888	71.1983	61.5687	61.5687	0.611379	0.00902093
NONMMUG042157.2	chr9:15000943-15007970	+	18.6684	18.1115	15.4217	24.2395	22.3249	23.1799	0.647122	0.0109799			Downstream	Panx1	chr9:15005784-15045478	-	FALSE	41022	20.491	22.5338	20.473	27.81	24.9545	24.9545	0.466061	0.0207605
NONMMUG042232.1	chr9:20770395-20771562	-	2.45272	1.76325	1.73756	0.962292	1.01453	0.521346	-1.0284	0.00526122			Exon/CD	Col5a3	chr9:20770049-20815034	-	TRUE	44089	2.9131	1.79288	1.85927	0.898771	1.12914	1.12914	-1.17248	0.000899395
NONMMUG042395.2	chr9:31846048-31846313	-	5.15744	10.7642	8.17017	18.7652	14.7927	19.711	1.34716	0.0020991			3'UTR	Barx2	chr9:31846043-31913285	-	TRUE	67282	5.41211	9.74049	7.06653	15.2745	15.8021	15.8021	1.30087	0.000899395
NONMMUG042418.2	chr9:32904068-32928966	-	2.76052	1.71431	1.25779	0.715592	1.43346	0.59611	-0.834543	0.0020991			Intron	Gm27162	chr9:32904068-32928966	-	TRUE	12449	2.54181	1.71301	1.25659	0.714961	1.43266	1.43266	-0.822288	0.00818172
NONMMUG042517.2	chr9:40294758-40296741	-	6.29419	10.9125	8.95911	16.6254	15.403	15.4433	1.0595	0.0020991			Intron	Gramd1b	chr9:40297906-40455764	-	TRUE	14305	5.64219	8.26817	6.76489	20.0144	13.1869	13.1869	1.362	0.000899395
NONMMUG042523.1	chr9:40293070-40293825	-	7.76922	14.4452	13.8768	19.3757	21.0628	18.3674	0.892776	0.0020991			3'UTR	Gramd1b	chr9:40297906-40455764	-	TRUE	16607	5.64219	8.26817	6.76489	20.0144	13.1869	13.1869	1.362	0.000899395
NONMMUG042592.2	chr9:44093880-44095625	+	6.03028	6.01729	7.13349	9.33873	9.54962	16.2472	1.10352	0.0020991			Downstream	Usp2	chr9:44067020-44095627	+	TRUE	2078	6.09724	6.39045	6.86509	11.1895	10.4002	10.4002	1.17029	0.000899395
NONMMUG042619.2	chr9:44669698-44672381	-	0.206919	1.50388	1.64617	2.02498	1.17298	2.4022	0.91492	0.0120502			Upstream	Treh	chr9:44673232-44686305	+	FALSE	-2194	29.811	105.187	144.615	165.235	111.308	111.308	0.991396	0.00284364
NONMMUG042631.1	chr9:44685952-44686721	+	14.6459	58.2259	77.4653	70.6412	54.8499	92.306	0.713292	0.00381744			3'UTR	Phldb1	chr9:44686307-44735198	-	FALSE	41764	11.8107	7.46275	6.71284	5.04212	6.03331	6.03331	-0.52431	0.0132071
NONMMUG042657.2	chr9:45395646-45396150	-	13.8471	9.86026	10.9946	6.01234	7.71058	4.11823	-0.741141	0.0120502			3'UTR	Fxyd6	chr9:45370184-45396159	+	FALSE	25713	12.3981	7.72134	9.97547	4.91215	7.29761	7.29761	-0.737228	0.00224441
NONMMUG042920.2	chr9:57962424-57962863	+	14.3178	20.4427	22.4795	28.3504	22.5491	24.697	0.606008	0.0319181			3'UTR	Sema7a	chr9:57940134-57962865	+	TRUE	22530	11.2054	14.0449	12.8709	19.5614	13.4029	13.4029	0.494571	0.0166256
NONMMUG042970.2	chr9:59672813-59676700	+	5.07512	10.3414	11.9394	10.2928	11.2015	17.9951	0.727199	0.0120502			Intron	Pkm	chr9:59656367-59679375	+	TRUE	18388	106.269	176.926	207.032	262.464	228.863	228.863	0.905578	0.0217316
NONMMUG042979.1	chr9:59660984-59664931	+	0.525681	0.942998	1.21288	0.844143	1.31689	1.91457	0.799245	0.0169227			Intron	Pkm	chr9:59656367-59679375	+	TRUE	6589	106.269	176.926	207.032	262.464	228.863	228.863	0.905578	0.0217316
NONMMUG042980.1	chr9:59671126-59672409	-	8.59906	16.2246	17.5735	22.6404	19.5635	29.2467	0.943166	0.0020991			Intron	Pkm	chr9:59656367-59679375	+	FALSE	15399	106.269	176.926	207.032	262.464	228.863	228.863	0.905578	0.0217316
NONMMUG043266.2	chr9:71626508-71627898	-	3.17399	1.93307	2.25012	1.02334	1.72371	0.936932	-0.77476	0.0140408			3'UTR	Cgnl1	chr9:71626506-71771602	-	TRUE	144399	2.44685	1.41731	1.44951	0.766487	1.16785	1.16785	-0.81133	0.00224441
NONMMUG043351.2	chr9:75019155-75022855	+	1.85165	1.20815	1.15767	0.60574	0.995536	0.646859	-0.677045	0.0210165			Intron	Fam214a	chr9:74953052-75032468	+	TRUE	44894	3.37389	2.66016	2.11996	1.34468	1.59018	1.59018	-0.708383	0.0059575
NONMMUG043365.2	chr9:75386786-75388263	-	26.4281	25.8808	24.4408	38.6318	36.5588	51.0844	0.939714	0.0020991			Intron	Mapk6	chr9:75386781-75410016	-	TRUE	1495	24.5192	23.1764	20.9604	38.0352	34.4159	34.4159	0.992373	0.000899395
NONMMUG043506.2	chr9:85320921-85323673	-	15.7037	15.4588	19.3229	19.1708	26.4782	36.9354	0.932319	0.0020991			3'UTR	Fam46a	chr9:85320438-85327150	-	TRUE	4827	10.0211	9.98644	12.919	12.6307	17.2316	17.2316	0.892003	0.000899395
NONMMUG044146.2	chr9:116572753-116573774	-	2.75868	2.08956	2.14453	0.99117	1.72024	0.85543	-0.759457	0.0376569			3'UTR	Rbms3	chr9:116572746-117629913	-	TRUE	679200	2.09594	1.26767	1.05993	0.754977	1.11843	1.11843	-0.590485	0.0291969
NONMMUG044201.1	chr9:119147564-119149690	-	5.69472	11.3903	13.9225	10.087	9.07117	13.1548	-0.593911	0.0395644			Intron	Acaa1b	chr9:119148042-119157093	-	TRUE	8466	10.9846	28.0176	34.5291	22.1189	16.9423	16.9423	-0.710022	0.00161676
NONMMUG044264.1	chr9:121665757-121669061	-	5.02124	6.20261	7.26614	6.80302	9.2254	9.08165	0.644091	0.00526122			Upstream	Vipr1	chr9:121642715-121672954	+	FALSE	-1304	36.1929	50.1959	50.8666	64.5015	61.8243	61.8243	0.698522	0.0188341
NONMMUG044266.1	chr9:121684141-121687264	-	0.909535	1.78059	1.52115	2.09338	1.70392	2.25676	0.725694	0.00381744			Intron	Sec22c	chr9:121680044-121705029	-	TRUE	19327	2.97158	6.16499	7.0552	6.78527	5.44204	5.44204	0.489104	0.0266259
NONMMUG044336.2	chr9:123781189-123784330	+	0.610558	0.757478	0.544916	0.850711	1.17866	1.2678	1.0079	0.0020991			3'UTR	Ccr9	chr9:123767210-123783457	+	TRUE	8219	1.19026	1.33763	0.898818	1.73681	1.78684	1.78684	0.903349	0.000899395
NONMMUG044433.1	chrX:7150725-7158142	+	3.4107	4.64332	5.53003	6.76352	6.96731	6.74715	0.791314	0.00777225			3'UTR	Clcn5	chrX:7158411-7319358	-	FALSE	34281	3.17931	4.65841	4.37332	6.56206	5.94688	5.94688	0.779128	0.000899395
NONMMUG044943.2	chrX:56493230-56494427	+	2.14085	3.36313	1.15921	0.0399291	1.425	1.09554	-0.679541	0.0487273			Intron	Ddx26b	chrX:56454838-56507843	+	TRUE	10010	8.8635	5.94852	5.2982	3.00009	4.51306	4.51306	-0.730368	0.000899395
NONMMUG044943.2	chrX:56495933-56497093	+	3.46557	1.69214	1.82433	1.14349	1.96504	1.09208	-0.679541	0.0487273			Intron	Ddx26b	chrX:56454838-56507843	+	TRUE	12695	8.8635	5.94852	5.2982	3.00009	4.51306	4.51306	-0.730368	0.000899395
NONMMUG045087.2	chrX:71420071-71421793	-	4.73926	4.15979	3.89261	2.5147	2.91591	1.83386	-0.598926	0.0236854			3'UTR	Cd99l2	chrX:71420059-71492849	-	TRUE	71713	4.8809	4.04096	3.45867	2.36252	2.77734	2.77734	-0.614591	0.0153175
NONMMUG045122.2	chrX:73670401-73673626	-	4.50783	5.0877	5.84738	14.6254	6.76728	11.5517	1.32038	0.0020991			Upstream	Slc6a8	chrX:73673132-73682500	+	FALSE	-1137	48.9695	74.4436	75.4613	179.164	123.397	123.397	1.53289	0.000899395
NONMMUG045228.2	chrX:77762037-77764136	-	4.3351	3.61995	3.30752	5.22574	3.98926	5.00224	0.57774	0.0258347			3'UTR	Prkx	chrX:77762029-77795960	-	TRUE	33192	4.04675	3.2672	2.82615	5.14746	3.57232	3.57232	0.588946	0.0132071
NONMMUG045871.2	chrX:136213972-136214451	-	15.2338	2.52885	1.67178	1.52978	2.48997	1.21388	-2.05394	0.0020991			Exon/CD	Bex1	chrX:136213971-136215513	-	TRUE	1302	15.5715	1.90534	1.02955	0.872617	1.8581	1.8581	-2.27671	0.000899395
NONMMUG045940.2	chrX:140539536-140540618	-	25.6733	22.4705	28.3958	30.5129	35.5774	52.673	0.870358	0.0020991			Exon/CD	Tsc22d3	chrX:140539528-140600522	-	TRUE	2591	28.6336	23.5209	27.2865	34.8273	37.649	37.649	0.857345	0.000899395
NONMMUG052774.1	chr11:121058769-121063633	+	0.940208	2.67422	2.29889	4.29494	2.82767	3.91468	1.09117	0.0020991			Intron	Sectm1b	chr11:121053422-121063569	-	FALSE	2368	49.0783	122.537	142.31	188.282	126.209	126.209	0.909331	0.00732199
NONMMUG053297.1	chr11:84961498-84963022	-	1.425	1.08236	2.39626	2.13636	2.79565	4.31429	1.13375	0.00993988			Intron	Car4	chr11:84957753-84966054	+	FALSE	4156	62.6685	81.9388	75.4245	140.525	147.426	147.426	1.18293	0.000899395
NONMMUG056366.1	chr13:95763297-95775564	+	4.02923	5.05771	5.67875	9.49135	6.04822	9.20719	0.964304	0.0020991			Intron	Iqgap2	chr13:95627176-95891922	-	FALSE	122492	43.1398	51.622	51.0626	76.0826	63.8747	63.8747	0.759559	0.0217316
NONMMUG060077.1	chr15:76085414-76088385	+	1.3122	1.19592	0.803478	0.418444	0.731691	0.31528	-0.966222	0.0184958			3'UTR	Nrbp2	chr15:76085593-76090013	-	FALSE	3114	18.497	11.5396	13.1874	5.71996	9.77968	9.77968	-0.836428	0.000899395
NONMMUG061239.1	chr16:10959182-10966545	+	34.955	34.5826	36.1904	49.9968	46.4933	47.5508	0.66752	0.00887297			Intron	Litaf	chr16:10959272-10993121	-	FALSE	30258	26.8018	25.7667	26.4132	38.9203	33.0775	33.0775	0.636804	0.00224441
NONMMUG065926.1	chr19:34241667-34245108	+	91.5139	48.0585	54.8433	32.2878	46.2231	20.0913	-0.749253	0.0020991			Exon/CD	Acta2	chr19:34240335-34255373	-	FALSE	11949	217.086	111.431	134.562	78.2743	120.03	120.03	-0.674133	0.0276239
NONMMUG066088.1	chr19:58799498-58806118	+	2.0324	1.18846	0.765502	2.45699	2.02204	1.92059	0.9492	0.0331888			Intron	Hspa12a	chr19:58795750-58860984	-	FALSE	58176	3.09595	2.22838	1.47466	3.95794	3.54492	3.54492	0.859448	0.000899395
NONMMUG066113.1	chr19:3383867-3389210	-	4.58989	3.54122	3.99586	1.84678	2.15748	2.19082	-0.738226	0.0230019			Downstream	Cpt1a	chr19:3323300-3385733	+	FALSE	63237	48.0238	47.3228	49.127	25.015	28.415	28.415	-0.68248	0.00396213
NONMMUG070502.1	chr3:14866800-14868435	-	15.8859	14.7106	14.6508	5.11536	7.90645	1.50419	-1.45331	0.00381744			Intron	Car3	chr3:14863537-14872373	+	FALSE	4079	52.5254	37.5782	37.2023	12.6887	19.5895	19.5895	-1.68499	0.000899395
NONMMUG071543.1	chr3:122426442-122459060	-	2.76963	3.99834	3.73663	6.6423	4.5783	6.71827	0.9886	0.0020991			Intron	Bcar3	chr3:122419779-122530182	+	FALSE	22928	15.3467	17.7187	17.9888	24.6743	21.7716	21.7716	0.674806	0.000899395
NONMMUG075854.1	chr5:105480394-105480836	-	3.47189	4.15717	4.18191	9.63089	4.99868	8.75931	1.21453	0.0020991			Exon/CD	Lrrc8b	chr5:105415774-105486189	+	FALSE	64840	7.69451	10.8226	11.8013	17.6215	12.8802	12.8802	0.819017	0.000899395
NONMMUG083126.1	chr9:14750726-14751088	+	7.96911	7.30785	3.72731	10.2415	8.76713	12.1994	0.969364	0.0020991			Exon/CD	Fut4	chr9:14748458-14752122	-	FALSE	1215	8.25222	7.20005	5.37438	8.76443	8.60594	8.60594	0.696502	0.000899395
NONMMUG083313.1	chr9:40306995-40308677	+	0.441989	0.63683	0.567037	1.28385	1.55882	0.982824	1.40907	0.0020991			Intron	Gramd1b	chr9:40297906-40455764	-	FALSE	2218	5.64219	8.26817	6.76489	20.0144	13.1869	13.1869	1.362	0.000899395
Ileum
gene_id	locus.1	lncRNA_strand	CV Ile1 lncRNA (FPKM)	CV Ile2 lncRNA (FPKM)	CV Ile3 lncRNA (FPKM)	GF Ile1 lncRNA (FPKM)	GF Ile2 lncRNA (FPKM)	GF Ile3 lncRNA (FPKM)	lncRNA_log2(fold_change)	lncRNA_q_value			Category	Gene Symbol	PCG_locus	Strand	Same_Strand	Distance to TSS	CV Ile1 PCG (FPKM)	CV Ile2 PCG (FPKM)	CV Ile3 PCG (FPKM)	GF Ile1 PCG (FPKM)	GF Ile2 PCG (FPKM)	GF Ile3 PCG (FPKM)	PCG_log2(fold_change)	PCG_q_value
NONMMUG002731.2	chr1:185466910-185468759	+	4.43353	4.48371	2.78756	3.0955	1.20553	1.57807	-0.995904	0.00819029			3'UTR	Slc30a10	chr1:185447115-185468761	+	TRUE	12986	3.56763	3.54807	2.25496	2.9095	1.14065	1.26837	-0.864039	0.00366225
NONMMUG004692.2	chr10:111506485-111508640	-	4.30006	5.64134	5.92592	15.089	9.59742	7.54685	1.02544	0.00819029			Exon/CD	Phlda1	chr10:111506285-111508649	+	FALSE	1276	4.98627	6.41876	7.60053	17.6202	11.5091	8.44312	0.935916	0.00366225
NONMMUG006545.1	chr11:69357558-69359036	+	1.8362	1.88928	1.344	0.914088	1.01361	1.10369	-0.746276	0.0459102			Exon/CD	Chd3	chr11:69343272-69369426	-	FALSE	11109	37.9165	36.9342	28.9228	22.985	20.1285	23.8816	-0.682898	0.00366225
NONMMUG010182.1	chr13:4244573-4247927	+	1.44146	1.06487	1.34745	2.63199	3.17915	3.83332	1.33018	0.00819029			Intron	Akr1c19	chr13:4233739-4248359	+	TRUE	922	29.3602	38.9691	39.9545	104.922	119.324	109.705	1.57066	0.00366225
NONMMUG010606.2	chr13:30764957-30766831	-	1.21156	1.49902	2.29087	1.27621	0.442938	1.01606	-0.845278	0.00819029			3'UTR	Irf4	chr13:30749257-30766927	+	FALSE	16668	1.12437	1.27097	2.07654	1.26762	0.395585	0.909018	-0.838772	0.00682283
NONMMUG011393.2	chr13:74120826-74121997	-	3.69034	1.17913	0.490213	0.390717	0.79865	0.923288	-1.35945	0.00819029			Upstream	Slc9a3	chr13:74121514-74166064	+	FALSE	-104	28.4118	8.65802	3.85369	4.84384	6.4186	7.96359	-1.14465	0.00366225
NONMMUG011624.2	chr13:94173487-94174955	-	1.57928	2.7522	3.11819	6.12963	2.44783	3.40138	0.699693	0.0154789			5'UTR	Lhfpl2	chr13:94057795-94195409	+	FALSE	229	7.19588	10.4854	10.9902	22.719	9.08491	12.5796	0.585878	0.00945696
NONMMUG011666.2	chr13:96647835-96649415	-	2.21174	3.96366	3.56618	6.93867	5.95078	4.75868	0.857373	0.00819029			Downstream	Hmgcr	chr13:96648961-96670936	-	TRUE	22311	17.1509	30.0964	26.664	51.9599	41.6863	34.9205	0.74756	0.00366225
NONMMUG012110.2	chr13:119698359-119704549	-	4.57272	12.3014	12.4234	19.722	17.2898	11.9182	0.742905	0.00819029			Intron	Hmgcs1	chr13:119690350-119708260	+	FALSE	10992	38.0448	85.5079	85.8809	157.536	126.827	95.0225	0.808012	0.00366225
NONMMUG012896.2	chr14:50807446-50807771	-	4.59993	4.45833	15.8877	5.44396	3.34748	2.61853	-1.09774	0.0212672			Exon/CD	Rpph1	chr14:50807446-50807771	-	TRUE	159	4.62707	4.4768	15.8759	5.46681	3.35679	2.62408	-1.16684	0.0267691
NONMMUG012905.2	chr14:51144998-51145460	-	17.0995	7.49822	5.94632	5.38698	5.30027	5.15389	-0.956492	0.00819029			3'UTR	Rnase1	chr14:51145001-51146767	-	TRUE	1538	31.0909	13.1346	11.1399	9.83522	10.4065	10.8057	-0.887475	0.00366225
NONMMUG013023.1	chr14:55737658-55739773	+	27.0795	9.00309	5.117	6.53055	6.78078	8.76223	-0.910814	0.00819029			Downstream	Dhrs1	chr14:55739019-55745684	-	FALSE	945	122.572	45.9206	25.2821	31.7241	31.4054	38.158	-0.989462	0.00366225
NONMMUG014666.1	chr15:63851795-63891990	-	14.3605	16.7313	17.7703	6.75084	12.3476	11.0222	-0.664616	0.00819029			Intron	Gsdmc3	chr15:63857724-63878558	-	TRUE	5828	8.59979	12.2693	11.563	4.63816	8.87053	7.6464	-0.632108	0.0371366
NONMMUG016073.2	chr16:23156441-23158500	-	3.55238	10.4438	5.12212	2.57161	3.69252	5.37066	-0.719817	0.0212672			Downstream	Adipoq	chr16:23146535-23157968	+	FALSE	10824	10.5867	34.1363	16.3665	8.21349	12.157	19.2621	-0.68024	0.00366225
NONMMUG017882.2	chr17:28397934-28399353	-	0.310705	0.516033	0.621937	1.27046	1.09796	0.821299	1.14465	0.0496235			Downstream	Fkbp5	chr17:28398752-28486149	-	TRUE	87506	3.43897	7.01632	8.25105	19.6287	13.6426	10.8636	1.18976	0.00366225
NONMMUG021160.1	chr19:30239240-30240259	-	0.926195	0.126258	0.0481731	1.228	0.900763	1.06707	1.52183	0.00819029			Downstream	Mbl2	chr19:30232956-30239682	+	FALSE	6821	2.36625	0.267923	0.136128	2.31571	1.87611	3.36222	1.39561	0.00945696
NONMMUG021243.1	chr19:34594562-34596499	-	1.95899	1.55227	1.94312	0.959994	1.02263	0.849676	-0.928704	0.00819029			Intron	Ifit1bl1	chr19:34592887-34601968	-	TRUE	6438	14.4878	10.9124	13.3259	5.96882	6.9257	5.60801	-1.13622	0.00366225
NONMMUG026100.1	chr3:14863508-14865232	+	1.41394	4.77388	2.44637	0.853532	1.4421	1.76012	-1.0956	0.00819029			Exon/CD	Car3	chr3:14863537-14872373	+	TRUE	832	27.8546	86.066	49.6091	21.9853	30.83	46.9111	-0.768419	0.00366225
NONMMUG026539.1	chr3:51244838-51247813	+	1.13089	1.97163	1.33829	4.89379	2.69077	2.41344	1.15141	0.00819029			Intron	Ccrn4l	chr3:51224446-51251654	+	TRUE	2917	7.97406	12.6176	8.01359	24.2291	12.5007	15.2075	0.811132	0.00366225
NONMMUG033177.2	chr5:103990037-103992842	-	176.431	121.845	78.9481	84.7979	68.3485	77.7075	-0.715301	0.00819029			Intron	Hsd17b11	chr5:103989764-104021796	-	TRUE	30480	238.464	177.032	113.647	118.876	97.0277	124.698	-0.688134	0.0121976
NONMMUG034299.1	chr5:145991381-145993157	-	11.1055	9.15601	2.71072	0.931055	1.08934	1.15668	-2.86608	0.00819029			Intron	Cyp3a25	chr5:145977193-146009618	-	TRUE	17349	184.131	83.4525	41.9127	19.0059	21.0454	26.1805	-2.27143	0.00366225
NONMMUG034982.2	chr6:34869219-34872925	-	2.25132	1.74413	1.60078	1.40285	0.777682	1.13412	-0.751374	0.00819029			Intron	Tmem140	chr6:34863145-34878065	+	FALSE	4020	9.9639	7.51024	6.38872	5.3313	3.37083	5.82876	-0.763957	0.00682283
NONMMUG034983.2	chr6:34873343-34873853	+	26.7936	21.4987	19.7831	14.2931	9.29598	16.2478	-0.765985	0.00819029			Downstream	Tmem140	chr6:34863145-34878065	+	TRUE	884	9.9639	7.51024	6.38872	5.3313	3.37083	5.82876	-0.763957	0.00682283
NONMMUG034989.2	chr6:34945288-34974518	-	23.7428	28.2382	8.4529	10.0137	10.0015	15.5821	-0.775018	0.00819029			Intron	2010107G12Rik	chr6:34945294-34977999	-	TRUE	19151	13.2145	16.2501	5.93426	6.4712	6.23759	9.2928	-0.740734	0.00366225
NONMMUG035157.2	chr6:42262891-42264797	-	12.4387	14.2137	7.41613	7.12818	7.07096	7.53276	-0.658221	0.00819029			Exon/CD	Tmem139	chr6:42261969-42264555	+	FALSE	1874	22.0046	24.5041	13.4459	13.0109	12.8537	13.6464	-0.655667	0.00945696
NONMMUG037826.1	chr7:47043462-47053100	-	9.00081	9.70228	4.08601	3.39675	3.91912	5.21236	-0.873048	0.0324462			Upstream	Tmem86a	chr7:47050639-47054776	+	FALSE	-2359	82.7242	62.4323	39.7206	35.2438	44.8594	54.3016	-0.514176	0.0316951
NONMMUG037956.2	chr7:45102834-45103795	-	14.8495	14.2094	11.5047	8.10051	8.26187	8.08559	-0.73422	0.00819029			Intron	Fcgrt	chr7:45092992-45103822	-	TRUE	508	40.7459	36.4406	31.3661	20.4465	20.6252	19.9078	-0.884397	0.00366225
NONMMUG039259.1	chr7:131102468-131127705	-	14.2177	9.23717	11.116	4.48647	5.84067	4.35138	-1.23944	0.00819029			Intron	Dmbt1	chr7:131032075-131121628	+	FALSE	83010	107.395	76.0652	75.2405	38.5693	45.1695	39.4216	-1.1131	0.00366225
NONMMUG041315.2	chr8:94166252-94173412	-	0.239173	0.637506	0.762901	2.89949	2.56783	1.68632	2.13205	0.00819029			Upstream	Mt2	chr8:94172617-94173567	+	FALSE	-2786	9.16613	24.7749	36.6099	138.456	119.389	99.4451	2.29275	0.00366225
NONMMUG043407.1	chr9:77791498-77794721	+	8.0367	8.96095	9.65756	13.598	13.0124	13.2931	0.586478	0.036946			Exon/CD	Gclc	chr9:77754534-77794489	+	TRUE	38574	15.6684	17.4682	18.4689	25.8384	24.0643	25.5633	0.497616	0.0189482
NONMMUG044201.1	chr9:119147564-119149690	-	12.9711	8.99157	6.12256	6.61803	5.65986	8.62378	-1.34857	0.00819029			Intron	Acaa1b	chr9:119148042-119157093	-	TRUE	8466	30.8985	20.2326	12.5699	13.0569	10.4868	15.6347	-1.72931	0.00366225
NONMMUG069820.1	chr3:89091818-89095684	+	3.56511	6.25978	6.5238	11.4695	9.4417	7.827	0.814429	0.00819029			Exon/CD	Fdps	chr3:89093587-89101967	-	FALSE	8137	30.1815	55.6817	59.9489	110.993	88.7599	75.7199	0.86528	0.00366225
Colon
gene_id	locus.1	lncRNA_strand	CV Col1 lncRNA (FPKM)	CV Col2 lncRNA (FPKM)	CV Col3 lncRNA (FPKM)	GF Col1 lncRNA (FPKM)	GF Col2 lncRNA (FPKM)	GF Col3 lncRNA (FPKM)	lncRNA_log2(fold_change)	lncRNA_q_value			Category	Gene Symbol	PCG_locus	Strand	Same_Strand	Distance to TSS	CV Col1 PCG (FPKM)	CV Col2 PCG (FPKM)	CV Col3 PCG (FPKM)	GF Col1 PCG (FPKM)	GF Col2 PCG (FPKM)	GF Col3 PCG (FPKM)	PCG_log2(fold_change)	PCG_q_value
NONMMUG012896.2	chr14:50807446-50807771	-	48.1862	2.16022	2.17791	1.42066	1.18014	2.57498	-3.32101	0.0036479			Exon/CD	Rpph1	chr14:50807446-50807771	-	TRUE	159	48.6748	2.1865	2.19116	1.38878	1.18993	2.57866	-3.39906	0.00175358
NONMMUG044321.2	chr9:123461799-123462187	+	5426.44	722.18	507.963	235.262	245.277	280.999	-2.94447	0.0036479			3'UTR	Lars2	chr9:123366939-123462664	+	TRUE	95053	361.214	54.7022	41.7489	27.0524	23.8798	26.3316	-2.53435	0.00175358
NONMMUG060873.1	chr15:75427605-75431829	-	15.8783	2.00186	0.666545	0.244277	2.64556	1.41288	-2.03956	0.0036479			Intron	9030619P08Rik	chr15:75427605-75431829	-	TRUE	2112	15.88	2.00269	0.665719	0.244352	2.64304	1.40942	-2.11161	0.00175358
NONMMUG016753.2	chr16:57624265-57625495	-	3.38105	6.53487	7.21394	1.19658	1.05517	2.66597	-1.78209	0.0036479			3'UTR	Col8a1	chr16:57624255-57754737	-	TRUE	129857	5.35191	11.5714	11.5313	1.44525	2.33432	3.68065	-1.91838	0.00175358
NONMMUG016753.1	chr16:57624378-57625608	-	3.19262	7.08791	6.69706	0.763245	1.91042	1.52632	-1.97424	0.0036479			3'UTR	Col8a1	chr16:57624255-57754737	-	TRUE	129744	5.35191	11.5714	11.5313	1.44525	2.33432	3.68065	-1.91838	0.00175358
NONMMUG009968.2	chr12:109603939-109661716	+	50.0517	78.3633	57.5238	17.3421	15.48	20.1103	-1.81941	0.0036479			Exon/CD	Rian	chr12:109603944-109661711	+	TRUE	29	12.3626	22.0401	15.2651	5.01743	4.12506	4.85035	-1.83249	0.00175358
NONMMUG014668.1	chr15:63899034-63910274	-	30.2598	10.2575	8.53706	2.88671	5.56831	4.85132	-2.19331	0.0036479			Intron	Gsdmc4	chr15:63891264-63912297	-	TRUE	7643	570.185	178.172	172.513	48.058	124.229	107.643	-1.72521	0.00175358
NONMMUG037372.1	chr7:19937521-19941872	+	1.84862	2.64823	2.41189	0.823312	1.0717	0.790782	-1.33468	0.0036479			Intron	Igsf23	chr7:19937304-19950743	-	FALSE	11047	5.81781	7.20024	6.20711	1.88459	2.49477	1.94025	-1.59582	0.00175358
NONMMUG017293.2	chr16:97459427-97462905	-	1.68732	1.1828	1.09542	0.503029	0.556661	0.510949	-1.30945	0.0036479			Intron	Mx1	chr16:97447034-97462906	-	TRUE	1741	5.14798	2.74826	2.9266	1.21085	1.55076	1.33305	-1.40099	0.00175358
NONMMUG027138.1	chr3:89235441-89240853	-	2.23851	2.5149	2.40284	0.489917	1.26595	1.49859	-1.10098	0.0036479			Intron	Trim46	chr3:89234176-89245897	-	TRUE	6866	7.07073	9.06055	8.95031	1.27418	4.6882	4.58245	-1.23388	0.00175358
NONMMUG005262.2	chr11:6601450-6604568	+	1.29752	1.43598	1.84125	0.546231	0.907526	0.764794	-1.00938	0.0036479			Upstream	Nacad	chr11:6597822-6606054	-	FALSE	-3071	3.00561	3.42052	4.70677	1.54143	1.8135	1.85597	-1.08412	0.00175358
NONMMUG016763.1	chr16:58470002-58470408	-	41.8885	22.7131	16.8911	4.45924	14.9966	17.9276	-1.08496	0.0036479			3'UTR	St3gal6	chr16:58470540-58523312	-	TRUE	53221	89.3503	49.3785	34.5814	12.7965	34.8224	37.3027	-1.03082	0.00175358
NONMMUG062333.1	chr16:32751343-32756746	-	10.0932	21.7621	20.3748	7.28261	10.8423	10.9572	-0.816619	0.0036479			Exon/CD	Muc4	chr16:32735885-32797435	+	FALSE	17847	17.4171	31.8587	30.5357	9.56882	14.8526	15.0244	-1.00714	0.00175358
NONMMUG016282.1	chr16:32777622-32779220	+	5.19423	6.78745	6.80664	1.9707	3.2317	3.00794	-1.16244	0.0036479			Intron	Muc4	chr16:32735885-32797435	+	TRUE	884	17.4171	31.8587	30.5357	9.56882	14.8526	15.0244	-1.00714	0.00175358
NONMMUG064358.1	chr18:15393500-15397659	+	102.666	112.073	75.4514	12.187	74.8151	69.3853	-0.846568	0.0036479			Intron	Aqp4	chr18:15389393-15410982	-	FALSE	8105	130.812	123.492	84.411	12.1107	80.6611	76.4147	-0.990282	0.00175358
NONMMUG014666.1	chr15:63851795-63891990	-	322.35	99.72	104.216	23.0084	67.3611	58.8112	-1.82525	0.0036479			Intron	Gsdmc3	chr15:63857724-63878558	-	TRUE	5828	149.052	51.8563	55.7528	22.1978	52.367	44.7211	-0.977067	0.00175358
NONMMUG017273.1	chr16:96290295-96292831	-	1.51227	1.3359	0.913252	0.238201	0.795743	0.812693	-0.98686	0.0036479			Intron	B3galt5	chr16:96235800-96319858	+	FALSE	10765	100.834	129.251	115.664	38.236	75.6694	61.8934	-0.962284	0.00175358
NONMMUG010606.2	chr13:30764957-30766831	-	1.70544	1.31417	0.93047	0.429452	0.710327	0.655476	-1.10591	0.0036479			3'UTR	Irf4	chr13:30749257-30766927	+	FALSE	16668	1.53154	1.20436	0.876784	0.468908	0.692578	0.697084	-0.958156	0.00590895
NONMMUG035294.2	chr6:49387478-49389218	+	3.33294	1.31855	1.25494	0.609302	1.1379	0.859008	-1.1417	0.0036479			Exon/CD	Fam221a	chr6:49367738-49389904	+	TRUE	869	6.53512	3.47579	2.51281	2.11323	2.3891	2.14756	-0.919111	0.00175358
NONMMUG035355.2	chr6:52228978-52233817	+	17.8401	21.9377	25.3288	3.70424	16.9621	13.05	-0.900787	0.0036479			3'UTR	Hoxa10	chr6:52231196-52240854	-	FALSE	3542	21.2972	26.5569	30.0638	5.24844	19.8613	15.5059	-0.918807	0.00175358
NONMMUG024191.2	chr2:113746163-113749021	-	18.8021	14.9806	16.9809	5.27339	11.1356	12.3638	-0.783372	0.0036479			3'UTR	Grem1	chr2:113748674-113758648	-	TRUE	11054	17.0552	16.0801	18.0641	4.78675	10.6456	12.4032	-0.870621	0.00175358
NONMMUG014788.2	chr15:74958667-74959333	+	311.187	325.759	284.785	115.197	191.128	209.675	-0.80658	0.0036479			Downstream	Ly6e	chr15:74955050-74959905	+	TRUE	2445	163.491	167.205	149.802	59.9885	100.9	108.636	-0.827719	0.00175358
NONMMUG034813.1	chr6:29457724-29459698	+	4.07934	3.34427	3.68699	1.47276	2.1573	1.94785	-0.962513	0.0036479			Intron	Flnc	chr6:29433152-29461888	+	TRUE	25435	9.5428	9.66937	10.7648	4.60785	6.50628	6.09016	-0.792146	0.00175358
NONMMUG021546.2	chr19:47256970-47258866	-	1.73609	2.68203	3.11762	1.20677	1.64388	1.7181	-0.69356	0.0211756			3'UTR	Neurl1a	chr19:47178819-47259441	+	FALSE	29075	1.82977	3.20997	3.59935	1.60941	1.8592	1.66401	-0.737185	0.00321057
NONMMUG034030.2	chr5:135887904-135889564	-	28.4041	28.4576	26.7988	13.9592	18.6264	16.9147	-0.680255	0.0036479			Intron	Hspb1	chr5:135887918-135889563	+	FALSE	716	79.1414	79.0277	72.4228	36.0163	49.3486	50.2406	-0.736747	0.00175358
NONMMUG015539.1	chr15:102027776-102030602	-	32.855	36.4295	34.3531	19.1833	24.3109	20.2244	-0.673856	0.0036479			Intron	Krt18	chr15:102028215-102032026	+	FALSE	973	271.932	300.503	289.346	151.748	199.641	168.994	-0.718266	0.00175358
NONMMUG029071.2	chr4:44034189-44034793	-	33.1485	39.349	40.3078	16.9658	21.1523	17.212	-0.99968	0.0036479			3'UTR	Gne	chr4:44034074-44084177	-	TRUE	49686	133.579	136.907	129.915	66.0376	91.4444	89.7099	-0.688627	0.0148397
NONMMUG042768.1	chr9:50693825-50699758	-	0.661512	1.39183	1.13365	0.645479	0.66503	0.431447	-0.849184	0.0165898			Intron	Dixdc1	chr9:50662752-50727984	-	TRUE	31184	2.79297	4.59722	6.76081	2.91549	3.15884	2.67233	-0.677882	0.00175358
NONMMUG042657.2	chr9:45395646-45396150	-	22.178	14.5533	24.1184	8.26819	14.8502	15.5341	-0.618469	0.0211756			3'UTR	Fxyd6	chr9:45370184-45396159	+	FALSE	25713	20.2482	14.057	20.8718	7.73745	13.037	13.6417	-0.67456	0.00175358
NONMMUG030035.1	chr4:103023000-103026733	+	4.63008	4.19799	2.03837	0.456545	2.55035	3.64338	-0.669841	0.0036479			Intron	Insl5	chr4:103017872-103026842	-	FALSE	1871	138.494	135.668	65.3918	13.0495	82.7309	116.894	-0.671979	0.00175358
NONMMUG038276.2	chr7:67759316-67760173	+	6.11107	6.9928	9.64736	4.03057	5.75628	4.49296	-0.639123	0.0311785			Upstream	Synm	chr7:67730160-67759742	-	FALSE	-2	23.1741	25.0482	38.6761	14.4006	21.3618	18.2552	-0.670422	0.00175358
NONMMUG020910.2	chr19:16433890-16437010	-	4.52342	3.7305	2.79062	1.02271	2.83995	2.62476	-0.728261	0.0036479			Upstream	Gna14	chr19:16435666-16610818	+	FALSE	-217	17.5941	15.6644	11.5746	4.39695	12.4818	11.3573	-0.658185	0.00175358
NONMMUG030988.2	chr4:135271841-135272763	-	2.96102	4.10792	3.13933	1.67523	1.99006	2.14015	-0.790878	0.00950584			Intron	Clic4	chr4:135213969-135272760	-	TRUE	512	38.785	45.7023	41.4391	20.9575	30.4175	27.9291	-0.654906	0.00175358
NONMMUG056344.1	chr13:92752360-92755290	+	23.4721	14.3633	7.31958	0.728227	11.9716	12.4795	-0.794163	0.0348209			Intron	Thbs4	chr13:92751585-92794818	-	FALSE	40993	70.843	43.4657	30.3505	3.36626	48.3569	40.0939	-0.646293	0.00175358
NONMMUG000964.1	chr1:71603752-71609772	+	2.51473	2.03401	2.41976	1.36198	1.65911	1.37192	-0.636604	0.0211756			Exon/CD	Fn1	chr1:71585472-71653234	-	FALSE	17582	30.7889	27.6802	34.0672	17.4093	21.9013	19.753	-0.639927	0.00321057
NONMMUG016278.1	chr16:32673280-32679150	+	4.06748	4.24712	3.82537	1.35204	2.40457	1.98088	-1.04705	0.0036479			Intron	Tnk2	chr16:32644642-32683493	+	TRUE	3016	24.8023	26.2056	24.3962	14.5929	17.9672	16.4635	-0.61462	0.00175358
NONMMUG020368.2	chr18:76146454-76148429	+	4.96118	7.31838	7.19938	3.60287	5.20945	4.14896	-0.557272	0.0408031			Downstream	Zbtb7c	chr18:75820177-76148564	+	TRUE	87983	4.30749	6.37025	6.14526	2.92274	4.61545	3.7347	-0.563372	0.0083135
NONMMUG000632.2	chr1:54475357-54477598	-	4.26506	6.59585	4.52215	2.2985	3.98266	3.7902	-0.58109	0.0444092			3'UTR	Pgap1	chr1:54472999-54557684	-	TRUE	81205	3.95101	5.35969	4.61528	2.17044	3.55653	3.64541	-0.562125	0.00175358
NONMMUG000633.2	chr1:54478363-54479592	-	4.55658	6.25783	5.45156	2.25326	3.79505	4.06856	-0.654942	0.0189919			3'UTR	Pgap1	chr1:54472999-54557684	-	TRUE	78705	3.95101	5.35969	4.61528	2.17044	3.55653	3.64541	-0.562125	0.00175358
NONMMUG038361.2	chr7:73773326-73780453	-	9.5012	9.5767	10.5161	5.78371	6.98432	7.22301	-0.538921	0.0296821			3'UTR	Fam174b	chr7:73740306-73776919	+	FALSE	36582	30.1705	30.9349	35.3694	19.6753	22.784	23.6201	-0.538806	0.00453765
NONMMUG024456.2	chr2:122279246-122280339	-	36.5214	20.3603	21.2774	18.8991	14.8458	11.0459	-0.783398	0.0036479			3'UTR	Duox2	chr2:122280436-122298165	-	TRUE	18373	15.8025	9.74906	9.40073	9.30938	8.88304	6.05392	-0.527895	0.011762
NONMMUG010128.2	chr12:116462183-116463530	+	4.81324	4.81066	3.78078	2.87016	2.75563	2.5972	-0.684202	0.0165898			3'UTR	Ncapg2	chr12:116405401-116463531	+	TRUE	57454	3.60406	4.41045	3.51786	2.73336	2.80894	2.44652	-0.524549	0.0233802
NONMMUG029691.2	chr4:83220461-83222044	-	9.21532	9.29727	10.9539	6.54764	5.95957	7.5724	-0.532672	0.042515			3'UTR	Ttc39b	chr4:83220300-83324189	-	TRUE	103003	8.98524	10.1513	10.9017	6.72995	7.03053	7.72016	-0.478454	0.0158952
NONMMUG001749.2	chr1:132036804-132067946	+	41.8393	26.5851	28.3687	16.8085	25.547	21.3463	-0.57026	0.0328508			Intron	Mfsd4	chr1:132026620-132068062	-	FALSE	15536	45.8612	32.6683	34.5279	21.2223	32.6872	26.8505	-0.478251	0.0266608
NONMMUG017899.2	chr17:28905264-28906772	+	2.6499	2.72861	2.18132	0.623562	1.77944	0.972783	-1.11765	0.0036479			Intron	4930539E08Rik	chr17:28896394-28915324	-	FALSE	9306	19.1239	26.1152	14.91	11.1642	21.3435	11.0182	-0.453021	0.0377761
NONMMUG027671.2	chr3:108970997-108971873	-	16.1161	17.9846	15.5301	8.87674	12.8397	11.9294	-0.531601	0.0366522			3'UTR	Fam102b	chr3:108970996-109027607	-	TRUE	55838	12.6286	16.3566	12.9775	7.41306	12.9378	10.389	-0.437187	0.0355172
NONMMUG011624.2	chr13:94173487-94174955	-	5.02759	6.36602	4.20412	9.33333	10.088	6.4647	0.754374	0.0036479			5'UTR	Lhfpl2	chr13:94057795-94195409	+	FALSE	229	15.7143	22.9268	14.8787	25.8557	27.5983	21.247	0.487437	0.0179929
NONMMUG010411.1	chr13:21388116-21388587	-	22.5407	19.5207	20.9842	32.9282	26.2321	35.0735	0.594886	0.0211756			Exon/CD	Zkscan3	chr13:21387003-21402755	-	TRUE	14362	16.8564	17.438	15.5653	24.4555	20.1721	26.4118	0.510839	0.0106756
NONMMUG036690.2	chr6:128671353-128673760	+	15.0228	14.2392	22.8836	28.6024	27.2915	25.5432	0.667554	0.00665287			Intron	Clec2h	chr6:128662384-128677374	+	TRUE	10165	72.1601	71.175	85.7127	130.362	97.2957	99.5037	0.517334	0.0188646
NONMMUG053366.1	chr11:96274646-96279888	-	17.5575	22.8585	28.8069	44.1589	30.8171	33.0557	0.657758	0.0036479			Downstream	Hoxb9	chr11:96271329-96276593	+	FALSE	5744	18.6584	24.8978	26.5556	45.02	26.9722	31.6413	0.565964	0.00321057
NONMMUG037974.2	chr7:45339126-45340771	-	24.3596	41.1563	38.3273	64.0411	54.3284	37.0254	0.599957	0.0036479			3'UTR	Ppfia3	chr7:45339125-45370564	-	TRUE	26766	5.50243	9.19522	8.48722	14.1658	11.8998	8.15287	0.570462	0.00175358
NONMMUG018576.1	chr17:53828792-53832190	+	2.77888	2.64569	3.57596	6.53508	3.34318	3.3442	0.563483	0.042515			Intron	Sult1c2	chr17:53829636-53845958	-	FALSE	15848	21.2697	19.7409	27.4529	50.1409	25.9462	27.3708	0.59541	0.00175358
NONMMUG018120.2	chr17:34495921-34497429	-	71.0249	88.3866	87.9946	130.453	138.723	119.957	0.673902	0.0036479			Intron	Btnl5-ps	chr17:34487405-34497429	-	TRUE	754	55.3679	73.5952	73.3083	109.263	105.556	94.9826	0.597086	0.00321057
NONMMUG027253.1	chr3:94933640-94937861	-	83.0423	83.1391	77.5448	145.049	109.737	113.139	0.698667	0.0036479			Intron	Selenbp1	chr3:94933082-94944758	+	FALSE	2591	476.768	457.411	420.001	759.221	617.67	665.304	0.604369	0.0469031
NONMMUG003473.2	chr10:41907654-41908421	+	7.56175	6.53411	7.83813	14.7813	8.27699	10.1336	0.608743	0.0328508			3'UTR	Sesn1	chr10:41810573-41908436	+	TRUE	20598	7.73182	6.32316	8.82966	15.958	8.57981	10.4976	0.612445	0.00175358
NONMMUG027225.1	chr3:94379698-94380956	-	0.893801	0.501801	0.375824	1.471	1.90145	1.18953	1.39564	0.0036479			Intron	Rorc	chr3:94372793-94398274	+	FALSE	2811	14.7178	15.9194	11.3972	21.3637	22.2372	20.5692	0.613133	0.00175358
NONMMUG010862.2	chr13:45410755-45412019	+	7.75345	5.85088	9.08007	14.1165	9.83657	11.1057	0.650612	0.0036479			3'UTR	Mylip	chr13:45389741-45411940	+	TRUE	21645	7.95582	5.9016	8.76744	14.7313	9.73495	10.4464	0.627806	0.00321057
NONMMUG030802.2	chr4:130529874-130531498	-	4.09649	5.71675	7.5445	12.5542	7.07145	8.64096	0.71451	0.0036479			Downstream	Nkain1	chr4:130530130-130574036	-	TRUE	43280	3.66395	5.39056	6.94083	10.8001	6.12917	7.87179	0.636771	0.00175358
NONMMUG053297.1	chr11:84961498-84963022	-	10.6265	6.34459	5.60957	5.44437	16.9612	14.0742	0.735761	0.0311785			Intron	Car4	chr11:84957753-84966054	+	FALSE	4156	354.027	311.282	154.225	237.663	577.137	459.172	0.641095	0.0442925
NONMMUG015389.2	chr15:97854424-97857636	+	69.7562	68.272	74.379	132.806	100.668	99.328	0.665109	0.0328508			3'UTR	Vdr	chr15:97854426-97908296	-	FALSE	52280	69.4651	69.6144	74.791	133.105	104.028	102.066	0.667269	0.0127828
NONMMUG015399.1	chr15:97869176-97871621	-	2.72276	2.63468	2.82994	5.4408	4.30933	3.87019	0.752721	0.0036479			Intron	Vdr	chr15:97854426-97908296	-	TRUE	37912	69.4651	69.6144	74.791	133.105	104.028	102.066	0.667269	0.0127828
NONMMUG015397.1	chr15:97859590-97864434	-	6.84818	4.59432	6.47268	12.0716	8.9417	9.19561	0.772485	0.0036479			Intron	Vdr	chr15:97854426-97908296	-	TRUE	46298	69.4651	69.6144	74.791	133.105	104.028	102.066	0.667269	0.0127828
NONMMUG015398.1	chr15:97864594-97867907	-	5.02828	3.89034	6.32552	10.3568	8.59239	7.74818	0.830514	0.0036479			Intron	Vdr	chr15:97854426-97908296	-	TRUE	42060	69.4651	69.6144	74.791	133.105	104.028	102.066	0.667269	0.0127828
NONMMUG001415.2	chr1:94012049-94014462	+	3.92291	1.10723	1.20962	4.54709	3.21671	3.36975	0.853791	0.0036479			3'UTR	Gm6086	chr1:93990508-94011539	+	TRUE	22746	6.56689	1.95123	1.45411	5.02182	4.61043	4.37939	0.709568	0.0315527
NONMMUG038589.2	chr7:84529035-84583752	+	1.03892	1.51343	2.10769	3.76272	1.87232	2.35574	0.784042	0.0036479			Intron	Gm2115	chr7:84528953-84578339	+	TRUE	27418	2.16412	2.80676	3.80046	6.51658	3.78389	4.011	0.712021	0.0233802
NONMMUG022394.2	chr2:27262103-27262806	-	3.22182	5.02143	5.56992	10.7242	4.62321	7.93383	0.757422	0.00665287			3'UTR	Vav2	chr2:27263634-27426825	-	TRUE	164458	2.6154	4.05502	4.13185	8.48049	3.83078	5.40711	0.714508	0.00175358
NONMMUG011142.2	chr13:58934121-58937024	+	0.535792	0.963688	1.19446	2.57873	0.898797	1.11808	0.770197	0.00665287			Intron	Ntrk2	chr13:58806568-59133970	+	TRUE	127672	0.733046	1.62964	1.73821	3.67381	1.1875	1.8827	0.716864	0.00590895
NONMMUG041237.1	chr8:93209084-93211962	-	0.870057	1.10921	1.27937	2.69617	1.56307	1.83814	0.922077	0.0036479			Intron	Ces1e	chr8:93201217-93229619	-	TRUE	19096	4.7972	5.49202	6.88274	13.316	6.93187	8.17453	0.72424	0.00175358
NONMMUG003313.2	chr10:30643467-30646545	-	1.65388	3.39626	3.9452	6.64158	3.99127	3.76623	0.689902	0.0036479			Downstream	Ncoa7	chr10:30645581-30803107	-	TRUE	10861	5.44846	11.8473	13.8688	22.518	15.1571	13.8737	0.735923	0.00175358
NONMMUG039149.2	chr7:118486426-118489802	-	4.60168	4.93672	6.66088	11.3684	7.88432	8.18354	0.776403	0.0036479			3'UTR	Itpripl2	chr7:118485111-118491975	-	TRUE	3861	3.60485	4.10988	5.30455	8.94464	6.31216	6.36393	0.736768	0.00175358
NONMMUG018149.2	chr17:34859057-34859746	+	4.40995	4.2491	3.20935	7.57214	5.2129	7.28739	0.770826	0.00665287			Intron	Cfb	chr17:34856373-34862514	-	FALSE	3117	23.7124	17.5212	15.7595	35.9871	27.6181	31.7119	0.737011	0.00175358
NONMMUG026053.1	chr3:10012604-10016335	+	1.20239	1.31113	1.1421	2.04047	1.80094	1.88898	0.675416	0.011934			Exon/CD	Fabp5	chr3:10012584-10016610	+	TRUE	1864	9.2258	9.70547	9.36613	16.4568	15.9412	14.6172	0.738416	0.00453765
NONMMUG026219.2	chr3:27338450-27339664	+	3.03509	1.58696	2.64987	4.92035	3.33537	3.79437	0.746365	0.00665287			Intron	Tnfsf10	chr3:27317076-27339665	+	TRUE	21996	3.25593	2.0879	3.12942	5.8576	3.99425	4.33918	0.741011	0.00175358
NONMMUG042523.1	chr9:40293070-40293825	-	3.39826	1.73958	2.84532	5.39278	3.66005	4.05804	0.73346	0.0276817			3'UTR	Gramd1b	chr9:40297906-40455764	-	TRUE	16607	2.99761	3.19958	2.68257	6.12762	4.45869	4.44154	0.755933	0.00321057
NONMMUG042517.2	chr9:40294758-40296741	-	2.98753	2.68816	2.80872	5.55913	3.89525	4.58715	0.741983	0.0036479			Intron	Gramd1b	chr9:40297906-40455764	-	TRUE	14305	2.99761	3.19958	2.68257	6.12762	4.45869	4.44154	0.755933	0.00321057
NONMMUG035860.1	chr6:85899703-85903820	-	3.25067	2.35795	1.60214	3.96347	6.31291	5.27915	1.04348	0.00665287			Intron	1700019G17Rik	chr6:85899049-85904938	-	TRUE	772	5.54558	4.40201	4.24036	5.03482	9.66283	9.82277	0.776449	0.00453765
NONMMUG001037.1	chr1:74735996-74737252	+	3.34268	1.93618	3.09806	6.88384	3.04962	4.06509	0.748885	0.0255353			Intron	Cyp27a1	chr1:74713573-74737890	+	TRUE	1273	8.40568	5.55813	7.62097	17.4277	8.40551	11.3624	0.778467	0.00175358
NONMMUG042592.2	chr9:44093880-44095625	+	2.78406	2.27057	2.63689	5.78091	3.71914	4.21717	0.848728	0.0036479			Downstream	Usp2	chr9:44067020-44095627	+	TRUE	2078	3.16475	2.78482	2.63224	5.9485	4.27024	4.57424	0.783345	0.00175358
NONMMUG041687.2	chr8:115701434-115705063	-	3.58338	3.25805	4.64932	9.62402	4.66692	5.44549	0.789691	0.0036479			Intron	Maf	chr8:115703252-115706894	-	TRUE	3848	2.92224	2.53536	3.77893	7.70056	3.7907	4.67094	0.807033	0.00175358
NONMMUG041688.2	chr8:115705077-115707233	+	2.28224	1.81229	2.60003	4.97824	4.19527	4.53361	1.05504	0.011934			Exon/CD	Maf	chr8:115703252-115706894	-	FALSE	941	2.92224	2.53536	3.77893	7.70056	3.7907	4.67094	0.807033	0.00175358
NONMMUG025934.2	chr2:181191894-181193996	-	2.22465	1.34402	1.25554	2.6673	2.58682	2.75927	0.750295	0.00950584			Downstream	Ptk6	chr2:181195123-181202789	-	TRUE	9844	3.51699	2.78318	2.34778	4.48598	5.89075	4.86845	0.82076	0.00175358
NONMMUG030029.2	chr4:103176457-103178417	-	0.63541	0.967147	1.39561	2.5635	1.09721	1.41973	0.766358	0.0255353			Intron	Slc35d1	chr4:103171717-103214884	-	TRUE	37727	6.11381	11.5442	15.5864	27.23	14.9336	17.1764	0.843142	0.00175358
NONMMUG073439.1	chr4:103168814-103172565	-	1.67531	2.58505	3.00508	7.83162	3.23288	3.66759	1.02286	0.0036479			3'UTR	Slc35d1	chr4:103171717-103214884	-	TRUE	44475	6.11381	11.5442	15.5864	27.23	14.9336	17.1764	0.843142	0.00175358
NONMMUG034063.2	chr5:136915928-136937113	+	0.730011	1.22799	1.10787	1.58032	2.39547	1.93516	0.977476	0.0036479			Intron	4933404O12Rik	chr5:136919145-136937109	+	TRUE	7119	0.742587	1.2572	1.05405	1.61081	2.30687	1.61589	0.871886	0.00708302
NONMMUG037818.2	chr7:39449517-39477416	+	1.39448	1.62054	1.6712	3.7581	1.84658	2.33197	0.7781	0.0036479			Intron	Zfp939	chr7:39449517-39477416	+	TRUE	3650	1.32656	1.48672	1.85677	3.81059	1.96088	2.43312	0.87906	0.0315527
NONMMUG018110.1	chr17:34376820-34377446	+	4.10867	6.40722	6.5159	14.9426	7.43989	10.7974	0.968602	0.0036479			5'UTR	Btnl1	chr17:34377131-34386028	+	TRUE	1	14.5355	22.245	24.7438	54.12	26.7397	33.3538	0.891541	0.00175358
NONMMUG018111.1	chr17:34386001-34387209	+	2.72111	3.91371	3.63363	9.60868	4.41278	6.77149	1.02235	0.0036479			Downstream	Btnl1	chr17:34377131-34386028	+	TRUE	9473	14.5355	22.245	24.7438	54.12	26.7397	33.3538	0.891541	0.00175358
NONMMUG024789.2	chr2:133554189-133554884	-	2.24827	1.83098	1.14945	3.02662	3.35871	3.30436	0.913312	0.011934			Exon/CD	Bmp2	chr2:133552158-133562896	+	FALSE	2377	8.38207	5.78245	4.54517	9.8739	12.3119	12.9085	0.905498	0.00175358
NONMMUG020978.2	chr19:21391341-21461751	-	8.84947	7.72138	10.2505	20.5678	13.4702	14.2127	0.86234	0.0036479			Intron	Gda	chr19:21391306-21472661	-	TRUE	46126	5.70486	5.57699	6.50777	14.1082	10.1548	9.95634	0.946481	0.00175358
NONMMUG018122.2	chr17:34506430-34507457	-	19.4668	27.4903	27.137	48.0105	38.7189	42.8336	0.818771	0.0036479			Downstream	Btnl6	chr17:34507934-34517352	-	TRUE	10409	26.5737	34.6267	32.9009	69.5954	56.5454	54.141	0.951418	0.00175358
NONMMUG045566.1	chrX:100589310-100591429	+	0.954399	1.04266	0.874894	1.61826	2.18768	2.21177	1.09446	0.0036479			3'UTR	P2ry4	chrX:100590153-100594869	-	FALSE	4500	0.818901	1.04095	0.973016	1.38287	2.11111	2.08761	0.988524	0.00175358
NONMMUG040623.2	chr8:56294536-56295758	+	4.36421	5.47629	4.93916	12.0079	10.3267	8.81623	1.09456	0.0036479			Intron	Hpgd	chr8:56294551-56321046	+	TRUE	595	93.843	114.268	89.6539	248.566	165.22	178.23	0.989146	0.00175358
NONMMUG040624.2	chr8:56311303-56314909	+	1.9214	1.83399	2.0812	4.84329	4.0623	3.81753	1.14418	0.0036479			Intron	Hpgd	chr8:56294551-56321046	+	TRUE	18554	93.843	114.268	89.6539	248.566	165.22	178.23	0.989146	0.00175358
NONMMUG003815.1	chr10:63058099-63061948	+	1.2686	1.24754	1.474	4.12913	1.74875	2.50524	1.07659	0.0036479			Upstream	Pbld2	chr10:63024511-63058812	+	TRUE	-1559	6.09697	6.25046	7.4319	19.6935	8.46277	11.8211	1.02903	0.00175358
NONMMUG007667.2	chr11:102136549-102147564	-	0.406917	0.901926	1.9611	4.94708	1.6881	1.76594	1.36395	0.011934			Upstream	Nags	chr11:102145512-102149528	+	FALSE	-3457	0.779878	1.88651	3.56645	7.41258	2.181	3.27181	1.05222	0.00175358
NONMMUG030477.1	chr4:120163628-120165725	+	0.646628	0.546816	0.972146	3.14182	1.06007	2.41691	1.61568	0.0036479			Exon/CD	Edn2	chr4:120161423-120167360	+	TRUE	3470	7.19273	5.82089	10.7633	25.046	10.4215	17.6979	1.15835	0.00175358
NONMMUG034101.2	chr5:137896751-137896959	-	5.95257	5.61323	2.56467	6.68193	16.456	12.1421	1.35798	0.0296821			Intron	Cyp3a13	chr5:137892932-137921619	-	TRUE	24764	25.9989	38.1941	24.7408	69.4151	69.0377	61.3213	1.17217	0.00175358
NONMMUG009086.2	chr12:58214531-58216036	+	4.09486	4.92243	5.10459	12.3746	8.46978	11.4456	1.20694	0.0036479			Downstream	Sstr1	chr12:58211803-58216036	+	TRUE	3479	4.65031	4.54076	5.26514	12.3684	8.30828	11.9423	1.17358	0.00175358
NONMMUG040924.1	chr8:74873951-74874903	-	0.206741	0.602144	1.20117	3.33056	0.994747	1.3879	1.50686	0.0036479			Intron	Isx	chr8:74873173-74893506	+	FALSE	887	4.80699	19.6302	35.1887	77.6275	26.8103	34.2908	1.22857	0.00175358
NONMMUG037997.2	chr7:45567791-45576004	-	12.2295	14.4642	14.5695	39.9391	35.7134	33.7911	1.42761	0.0036479			Intron	0610005C13Rik	chr7:45567794-45589710	-	TRUE	3260	7.67326	10.5954	9.25777	24.6364	21.8999	21.3752	1.30815	0.00952527
NONMMUG084102.1	chr9:106013526-106014560	+	0.482507	0.317255	0.40608	1.69235	0.774673	0.786022	1.43902	0.0036479			Intron	Col6a4	chr9:105990317-106096691	-	FALSE	82740	1.59896	1.71773	2.75078	6.25309	4.10021	4.64685	1.31146	0.00175358
NONMMUG033064.2	chr5:98881662-98884044	+	5.83478	7.73741	9.04352	23.4289	9.31843	13.1047	1.02251	0.0036479			3'UTR	Bmp3	chr5:98854438-98880960	+	TRUE	28402	6.39103	8.72137	9.29182	30.3202	12.1705	18.6583	1.32232	0.00175358
NONMMUG007268.1	chr11:90337811-90341151	-	0.50626	0.466131	0.770676	2.15232	1.5838	1.16251	1.51041	0.0036479			3'UTR	Hlf	chr11:90336534-90390917	-	TRUE	51414	0.622501	0.455176	0.850921	2.04421	1.48281	1.36802	1.34853	0.00175358
NONMMUG010182.1	chr13:4244573-4247927	+	1.76895	3.07022	2.84319	11.2718	4.92545	6.77993	1.58346	0.0036479			Intron	Akr1c19	chr13:4233739-4248359	+	TRUE	922	48.368	83.331	77.7035	267.142	124.792	147.364	1.36124	0.00175358
NONMMUG029518.2	chr4:65356135-65358350	+	0.379798	0.34963	0.587147	1.44615	0.72719	1.10078	1.32492	0.0036479			3'UTR	Pappa	chr4:65124173-65357509	+	TRUE	233068	0.340276	0.438166	0.677849	1.50088	0.902938	1.3397	1.36748	0.00175358
NONMMUG044201.1	chr9:119147564-119149690	-	3.58239	3.48554	4.41608	7.77452	4.03859	4.54864	1.07414	0.0036479			Intron	Acaa1b	chr9:119148042-119157093	-	TRUE	8466	5.69817	5.79466	8.9337	18.5435	7.74644	9.23672	1.38145	0.00175358
NONMMUG004178.2	chr10:81394893-81395498	+	86.7622	74.7906	86.2617	233.281	192.005	200.621	1.35618	0.0036479			Downstream	Smim24	chr10:81393063-81395079	+	TRUE	1541	94.3436	82.3012	86.6819	258.784	217.358	214.72	1.38617	0.00175358
NONMMUG021443.2	chr19:44394453-44397616	-	20.1815	16.652	17.2387	61.6182	53.8716	29.847	1.44882	0.0036479			3'UTR	Scd1	chr19:44394449-44407709	-	TRUE	11675	18.9131	15.7924	16.0111	54.9352	49.4331	27.5524	1.41764	0.00175358
NONMMUG007536.2	chr11:98768995-98773402	+	5.12896	3.41383	7.13468	15.4506	15.9838	11.7881	1.49233	0.0036479			Upstream	Nr1d1	chr11:98767931-98775377	-	FALSE	-772	15.5385	10.3161	21.0114	44.937	46.7608	34.6533	1.44045	0.00175358
NONMMUG018025.1	chr17:32906932-32910608	-	2.86428	4.49522	2.80353	10.7144	11.1391	9.86638	1.66233	0.0036479			Intron	Cyp4f14	chr17:32905069-32917342	-	TRUE	8317	43.2256	65.964	43.039	150.104	152.3	144.391	1.55872	0.00175358
NONMMUG020961.1	chr19:20567044-20641343	+	0.841965	2.03671	1.65661	10.4506	3.78334	3.66945	1.97753	0.0036479			Intron	Aldh1a1	chr19:20601981-20643462	+	TRUE	2232	22.6173	46.5686	63.3237	265.932	126.983	127.128	1.9797	0.00175358
NONMMUG033066.2	chr5:98929700-98931859	-	1.94319	3.3583	5.31264	24.2973	5.21424	11.0386	1.92724	0.0036479			3'UTR	Prkg2	chr5:98929772-99037079	-	TRUE	106572	2.02686	3.68581	5.36215	25.6007	6.24149	12.1469	1.98905	0.00175358
NONMMUG003792.1	chr10:62398445-62399071	+	0.0782605	0.578716	0.953546	4.45229	1.18862	1.88525	2.22049	0.0036479			Intron	Hkdc1	chr10:62383136-62422457	-	FALSE	23733	1.37008	4.1276	8.1345	32.1796	11.1065	14.3769	2.09067	0.00175358
NONMMUG015049.1	chr15:81822952-81824582	-	3.64174	3.45471	3.45663	20.5644	17.4051	12.3953	2.27501	0.00950584			Exon/CD	Tef	chr15:81802672-81826863	+	FALSE	2824	5.0759	4.77097	5.35277	28.5728	24.4577	18.2961	2.23502	0.00175358
NONMMUG007408.2	chr11:96282370-96282947	+	0.17498	0.370482	3.02865	12.8858	2.91453	5.00263	2.54417	0.0036479			Intron	Hoxb8	chr11:96281904-96285325	+	TRUE	102	0.321269	0.729721	5.67145	18.952	4.77779	7.96316	2.25346	0.00175358
NONMMUG053368.1	chr11:96286769-96287132	-	0.375284	1.23148	3.02432	10.9068	1.65375	2.36633	1.6768	0.011934			Exon/CD	Hoxb7	chr11:96286645-96290163	+	FALSE	327	0.688263	1.26787	5.75089	21.899	5.01006	9.63328	2.25659	0.00175358
NONMMUG041315.2	chr8:94166252-94173412	-	0.500632	0.91386	1.25285	5.295	3.14209	3.20281	2.13776	0.0036479			Upstream	Mt2	chr8:94172617-94173567	+	FALSE	-2786	18.0835	39.6253	55.1891	244.683	123.647	175.065	2.2722	0.00175358
NONMMUG029229.1	chr4:49663839-49665422	+	0.405266	0.942471	1.09822	9.85384	2.87567	3.91005	2.76148	0.0036479			3'UTR	Grin3a	chr4:49661610-49845769	-	FALSE	180919	0.417067	0.801591	0.978749	8.20612	1.99769	3.34194	2.62202	0.00175358
NONMMUG020693.2	chr19:6113397-6115690	-	2.40807	1.83454	3.52895	27.2006	10.6831	17.8233	2.84815	0.0036479			Intron	Naaladl1	chr19:6105797-6115555	+	FALSE	8761	9.15309	6.38715	11.3503	104.802	42.6891	63.5653	2.96753	0.00175358
NONMMUG037757.2	chr7:35448229-35455352	-	0.264211	0.134254	0.182626	2.29305	1.99234	2.41577	3.54883	0.0036479			Intron	Slc7a9	chr7:35449091-35466034	+	FALSE	1954	1.32734	0.925437	0.7837	10.1972	10.3406	12.9191	3.45471	0.00175358
NONMMUG014301.1	chr15:35281408-35303104	-	0.294228	0.0753837	4.14207	39.6262	5.45498	14.9137	3.73292	0.0036479			Upstream	Osr2	chr15:35296111-35303305	+	FALSE	-3842	0.562328	0.158879	6.75153	72.6952	11.2842	24.5318	3.87065	0.00175358
NONMMUG026854.2	chr3:72888559-72900466	-	0.751418	0.284569	0.242826	29.8927	4.02804	16.4176	5.28811	0.0036479			Intron	Sis	chr3:72888559-72966866	-	TRUE	73351	0.335587	0.154604	0.163572	23.4853	3.2931	14.3591	5.94778	0.00175358
BAT
gene_id	locus	lncRNA_strand	CV BAT1 lncRNA (FPKM)	CV BAT2 lncRNA (FPKM)	GF BAT1 lncRNA (FPKM)	GF BAT2 lncRNA (FPKM)	GF BAT3 lncRNA (FPKM)	log2(fold_change)	q_value			Category	Gene Symbol	locus	Same_Strand	Strand	Distance to TSS	CV BAT1 PCG (FPKM)	CV BAT2 PCG (FPKM)	GF BAT1 PCG (FPKM)	GF BAT2 PCG (FPKM)	GF BAT3 PCG (FPKM)	log2(fold_change)	q_value
NONMMUG000180.2	chr1:16994932-16997463	+	3.68593	2.66366	1.55218	1.10477	0.613886	-1.393	0.0110684			Intron	Jph1	chr1:16994939-17097889	FALSE	-	8022	3.91097	3.29177	1.56685	1.23744	0.834141	-1.47181	0.00184839
NONMMUG000700.2	chr1:58526288-58527083	-	11.7128	10.6457	4.28389	2.41259	1.46117	-1.91262	0.00611337			3'UTR	Fam126b	chr1:58522805-58586333	TRUE	-	59638	10.2151	8.58918	3.42064	2.13417	1.53476	-1.89691	0.00184839
NONMMUG001957.2	chr1:143640768-143641091	+	10.1203	19.664	7.30211	6.62656	2.48948	-1.32474	0.00611337			5'UTR	B3galt2	chr1:143607498-143702684	TRUE	+	265	6.22226	14.2151	4.86919	4.70885	2.24244	-1.26436	0.00184839
NONMMUG001958.2	chr1:143648285-143654612	+	2.13336	4.59881	1.9912	1.59841	0.948434	-1.02143	0.00611337			3'UTR	B3galt2	chr1:143607498-143702684	TRUE	+	10784	6.22226	14.2151	4.86919	4.70885	2.24244	-1.26436	0.00184839
NONMMUG003353.2	chr10:33474571-33476644	+	8.68453	5.46678	2.09577	1.13299	0.590985	-2.34909	0.00611337			3'UTR	Trdn	chr10:33083482-33476709	TRUE	+	392124	11.2729	7.09918	2.92509	1.34007	0.84552	-2.31768	0.00184839
NONMMUG003885.2	chr10:68095798-68096899	-	6.13776	4.57893	1.87885	2.08558	2.34406	-1.1126	0.00611337			3'UTR	Arid5b	chr10:68095592-68278726	TRUE	-	182378	5.26851	4.08283	1.6853	1.71404	1.77801	-1.32651	0.00184839
NONMMUG004162.2	chr10:81194608-81210878	+	2.34735	1.9636	0.843421	0.828156	0.491025	-1.40452	0.0110684			Upstream	Nmrk2	chr10:81194690-81230779	FALSE	-	-706	1.1202	1.46204	0.27816	0.221173	0.414644	-1.95336	0.0101195
NONMMUG004170.1	chr10:80808796-80809475	-	6.5021	5.35052	2.32665	1.79239	1.6908	-1.42416	0.0110684			Intron	Jsrp1	chr10:80808495-80813498	TRUE	-	2750	18.8289	14.2987	6.21743	7.59122	5.27578	-1.27391	0.00184839
NONMMUG004493.2	chr10:96044267-96045129	+	2.8403	3.56149	2.1748	1.3257	0.590023	-1.12416	0.0375536			3'UTR	Eea1	chr10:95940662-96045518	TRUE	+	104035	2.67507	2.75326	1.90188	1.11434	0.809766	-0.992378	0.00184839
NONMMUG005683.2	chr11:31932078-31935057	+	5.56131	6.22892	3.11635	2.78187	1.93239	-1.00506	0.0110684			3'UTR	Cpeb4	chr11:31870939-31935635	TRUE	+	60292	5.00662	5.23253	2.8156	2.46796	1.8532	-0.997428	0.00184839
NONMMUG006245.1	chr11:59011016-59015926	-	6.10419	4.24236	1.76498	1.57852	0.874935	-1.70985	0.00611337			Intron	Obscn	chr11:58994255-59136375	TRUE	-	122904	6.89009	4.51584	1.74491	1.65277	1.0911	-1.83748	0.00184839
NONMMUG006248.1	chr11:59042011-59043275	+	3.98113	2.17707	1.2095	0.686133	0.688805	-1.65963	0.00611337			Intron	Obscn	chr11:58994255-59136375	FALSE	-	93732	6.89009	4.51584	1.74491	1.65277	1.0911	-1.83748	0.00184839
NONMMUG006460.2	chr11:67112460-67120081	-	1.69932	1.77809	0.496127	0.387192	0.40888	-1.82055	0.00611337			Exon/CD	2310065F04Rik	chr11:67112460-67120080	TRUE	-	3810	1.65095	1.67577	0.459379	0.382893	0.392649	-1.90315	0.00184839
NONMMUG006461.2	chr11:67211255-67237573	-	7.10017	4.79469	2.06226	1.61401	1.41035	-1.60225	0.00611337			Exon/CD	Myh1	chr11:67200113-67224575	FALSE	+	24010	54.7981	39.8747	16.0567	16.1645	8.64067	-1.64799	0.00184839
NONMMUG009840.2	chr12:104766309-104769493	-	0.494329	0.754287	1.4118	1.11931	1.15821	1.15948	0.00611337			3'UTR	Clmn	chr12:104763113-104865076	TRUE	-	97175	0.988213	1.59534	2.31542	2.19021	2.53072	0.983972	0.00184839
NONMMUG010178.2	chr13:3892974-3893543	-	8.5389	13.4115	3.92583	4.60321	2.95563	-1.3422	0.00611337			Intron	Net1	chr13:3882017-3918220	TRUE	-	320	40.681	58.1746	18.7468	18.9241	12.4842	-1.45931	0.00184839
NONMMUG010606.2	chr13:30764957-30766831	-	9.72566	8.03669	3.21147	3.89891	5.2111	-0.857821	0.0321069			3'UTR	Irf4	chr13:30749257-30766927	FALSE	+	16668	9.956	8.13028	2.75347	3.80467	4.85139	-1.1269	0.00184839
NONMMUG010635.2	chr13:32700833-32702635	-	6.25343	2.9545	2.02269	2.069	1.30539	-1.15604	0.00611337			3'UTR	Mylk4	chr13:32700826-32781779	TRUE	-	80045	5.76002	2.96845	1.77358	1.76197	1.14775	-1.39039	0.00184839
NONMMUG011601.2	chr13:93094832-93098968	+	5.61967	3.59032	1.76822	1.48971	0.924265	-1.54334	0.00611337			Exon/CD	Cmya5	chr13:93040714-93144724	FALSE	-	47824	11.2675	7.95539	3.64358	2.98385	1.93612	-1.65567	0.00184839
NONMMUG012633.2	chr14:34526698-34529417	-	8.05945	6.40615	2.48644	2.30589	1.45428	-1.61946	0.00611337			3'UTR	Ldb3	chr14:34526698-34588681	TRUE	-	60550	51.9277	43.4927	16.2101	17.793	12.7803	-1.51065	0.00184839
NONMMUG013010.2	chr14:54978847-54991601	+	21.6847	18.4755	5.6501	3.26771	2.76711	-2.10234	0.00611337			Intron	Myh7	chr14:54968786-54994549	FALSE	-	9410	44.5683	37.8162	9.27725	6.12291	4.4899	-2.56373	0.00184839
NONMMUG013126.2	chr14:61219114-61221089	-	2.00136	1.50103	0.761043	0.506804	0.464043	-1.42426	0.00611337			Downstream	Sgcg	chr14:61138456-61258490	TRUE	-	38389	4.90828	3.56506	1.64179	1.72826	1.13493	-1.39559	0.00184839
NONMMUG014584.2	chr15:58175884-58178790	-	2.90437	2.38852	1.43368	0.971574	0.900246	-1.08763	0.00611337			3'UTR	Fbxo32	chr15:58175878-58214892	TRUE	-	37555	5.07466	4.04972	1.83053	1.34928	1.21743	-1.53546	0.00184839
NONMMUG014932.1	chr15:78751728-78758755	-	3.22847	5.50544	6.30858	8.00484	6.74118	0.884926	0.04206			Downstream	Mfng	chr15:78755882-78773445	TRUE	-	18234	6.66415	11.5228	13.1804	17.9927	15.4139	0.895207	0.00184839
NONMMUG015259.1	chr15:91145712-91147416	-	2.23687	4.15971	1.78087	0.955287	0.763487	-1.33456	0.00611337			3'UTR	Abcd2	chr15:91145870-91191807	TRUE	-	45243	14.8472	24.2525	14.2491	12.2864	6.81596	-0.708106	0.0175083
NONMMUG017991.1	chr17:31846281-31851881	+	2.74432	1.50207	0.666637	0.961811	0.825174	-1.13251	0.0401615			Exon/CD	Sik1	chr17:31844249-31855792	FALSE	-	6711	13.2869	7.87312	3.33344	4.62844	5.02394	-1.17542	0.00184839
NONMMUG019851.2	chr18:46240042-46241416	-	2.83215	2.07602	1.65563	1.14068	0.497467	-1.0283	0.04206			3'UTR	Pggt1b	chr18:46239948-46280850	TRUE	-	40121	2.59227	2.31086	1.72541	0.948523	0.66066	-1.04912	0.00348232
NONMMUG021546.2	chr19:47256970-47258866	-	2.89096	2.45932	1.46334	0.959126	0.942931	-1.07665	0.00611337			3'UTR	Neurl1a	chr19:47178819-47259441	FALSE	+	29075	3.32192	3.25174	1.8423	1.34364	1.09701	-1.09993	0.00184839
NONMMUG024766.2	chr2:132525507-132530739	+	11.9134	13.1418	6.3931	5.78531	4.3714	-1.00536	0.0321069			Downstream	Gpcpd1	chr2:132529081-132578248	FALSE	-	13908	10.2949	10.5011	6.17149	4.88743	3.4793	-0.99647	0.00184839
NONMMUG024767.2	chr2:132564494-132578187	-	5.81801	5.55451	2.6523	1.9628	1.58504	-1.28233	0.0226616			Intron	Gpcpd1	chr2:132529081-132578248	TRUE	-	6838	10.2949	10.5011	6.17149	4.88743	3.4793	-0.99647	0.00184839
NONMMUG025952.1	chr2:181153312-181156780	-	2.73105	2.10376	0.705615	0.996433	0.652411	-1.40978	0.00611337			Intron	Eef1a2	chr2:181147691-181157015	TRUE	-	1968	47.1607	40.606	13.8698	19.0297	13.5679	-1.39197	0.00184839
NONMMUG026539.1	chr3:51244838-51247813	+	2.16386	0.678008	0.30195	0.735582	0.171478	-1.63857	0.00611337			Intron	Ccrn4l	chr3:51224446-51251654	TRUE	+	2917	14.5539	15.4111	5.17811	6.18459	5.057	-1.33929	0.00184839
NONMMUG027343.1	chr3:96528441-96529243	-	32.0677	23.617	10.1887	9.12805	7.90885	-1.41814	0.00611337			3'UTR	Hfe2	chr3:96525184-96529216	FALSE	+	3670	24.3318	19.728	7.31525	7.74751	5.52111	-1.57864	0.00184839
NONMMUG027372.1	chr3:97718888-97722428	+	1.95595	1.45529	0.56559	0.645777	0.432731	-1.43807	0.00611337			Intron	Pde4dip	chr3:97689828-97888707	FALSE	-	168049	34.6434	26.2073	13.2035	14.1828	12.165	-1.09724	0.00184839
NONMMUG030972.2	chr4:134741555-134743421	-	1.29134	1.1596	2.11624	1.81097	2.0322	0.907009	0.0489829			3'UTR	Ldlrap1	chr4:134745411-134768004	TRUE	-	25536	6.13059	6.04235	7.50561	8.76283	10.2534	0.658376	0.0488949
NONMMUG033537.2	chr5:116038761-116040414	-	3.53237	3.59294	1.43404	1.07255	0.645798	-1.61316	0.00611337			3'UTR	Tmem233	chr5:116040533-116083246	TRUE	-	43657	4.15695	4.95788	2.368	1.76061	1.08152	-1.29095	0.00348232
NONMMUG034813.1	chr6:29457724-29459698	+	1.80031	1.31312	0.63912	0.463366	0.600142	-1.24179	0.0196542			Intron	Flnc	chr6:29433152-29461888	TRUE	+	25435	5.27407	3.92497	1.92379	1.57905	1.44909	-1.3746	0.00184839
NONMMUG036782.2	chr6:134984724-134986818	+	5.85555	1.68185	1.10555	1.32435	2.26347	-0.966628	0.0292083			3'UTR	Apold1	chr6:134982000-134986836	TRUE	+	4053	5.46044	1.55809	1.1377	1.24925	2.13922	-1.10545	0.00184839
NONMMUG037063.2	chr6:149334638-149335652	+	11.4009	5.39854	1.4427	1.49977	2.30257	-1.99148	0.00611337			3'UTR	2810474O19Rik	chr6:149309413-149335663	TRUE	+	9687	8.89622	3.87929	1.06787	0.841082	1.67847	-2.30131	0.00184839
NONMMUG037378.2	chr7:19417465-19421417	-	17.3338	14.3588	6.0507	6.94487	5.76373	-1.12891	0.00611337			Exon/CD	Ckm	chr7:19411093-19421583	FALSE	+	8347	780.733	760.23	248.409	328.791	271.324	-1.32854	0.00184839
NONMMUG037567.1	chr7:29018794-29022039	+	1.9234	1.97661	0.511718	0.629937	0.482075	-1.64351	0.00611337			Intron	Ryr1	chr7:29003339-29125151	FALSE	-	104735	12.3939	10.798	3.73904	4.33987	3.21544	-1.51484	0.00184839
NONMMUG038210.2	chr7:63886352-63887671	-	8.52014	9.94958	16.9913	13.2067	15.6826	0.927509	0.0156163			3'UTR	Klf13	chr7:63886350-63938915	TRUE	-	51904	7.44226	8.42475	12.3997	10.3653	12.0146	0.663439	0.0203709
NONMMUG039349.2	chr7:127213777-127214414	-	34.9605	34.0019	12.348	15.4991	13.2412	-1.11519	0.00611337			Exon/CD	Mylpf	chr7:127211607-127214287	FALSE	+	199	554.699	572.839	178.97	238.041	192.491	-1.35713	0.00184839
NONMMUG039577.2	chr7:139265798-139269903	+	0.820321	0.838688	0.968812	1.42669	1.66437	0.956975	0.0110684			Downstream	Pwwp2b	chr7:139248481-139267253	TRUE	+	19368	3.96865	3.89626	4.68376	7.5435	8.07792	0.908548	0.00184839
NONMMUG039672.2	chr7:142544608-142558598	-	2.49591	1.81599	0.709079	0.773274	0.470091	-1.53768	0.00611337			Intron	Nctc1	chr7:142544608-142558598	TRUE	-	6993	2.06098	1.44597	0.582889	0.617293	0.444001	-1.57554	0.00184839
NONMMUG039673.2	chr7:142575528-142578146	-	27.2326	28.8706	9.1375	8.7535	4.18984	-1.77634	0.00611337			Exon/CD	H19	chr7:142575529-142578146	TRUE	-	1306	27.1111	28.7775	9.09042	8.48462	4.17118	-1.8476	0.00184839
NONMMUG039962.1	chr8:15030633-15033329	+	8.15967	11.1189	20.2831	12.867	13.8895	0.869842	0.0292083			3'UTR	Kbtbd11	chr8:15011024-15033332	TRUE	+	4691	6.01625	8.44621	13.7427	9.0584	9.4527	0.684245	0.0258873
NONMMUG040938.2	chr8:72586622-72587282	+	37.7037	32.2387	13.5315	15.4402	12.5687	-1.12686	0.00611337			3'UTR	Tmem38a	chr8:72572102-72587284	TRUE	+	14849	40.3761	33.5175	13.9355	15.975	13.0297	-1.25946	0.00184839
NONMMUG042592.2	chr9:44093880-44095625	+	5.00773	5.36976	7.60689	8.63425	10.234	0.998385	0.00611337			Downstream	Usp2	chr9:44067020-44095627	TRUE	+	2078	5.14542	5.7688	7.90278	9.73284	11.8153	0.971803	0.00184839
NONMMUG042814.2	chr9:53614655-53617380	-	2.98648	3.27987	2.54132	1.35472	0.879874	-0.855993	0.0489829			3'UTR	Cul5	chr9:53614581-53667507	TRUE	-	51490	4.23033	4.14956	3.15304	1.83453	1.34615	-0.892277	0.00184839
NONMMUG043919.1	chr9:107647524-107652242	-	1.88646	1.04312	0.671179	0.535599	0.333552	-1.3387	0.0196542			Downstream	Slc38a3	chr9:107651154-107668968	TRUE	-	9645	2.87915	1.51584	0.947177	0.755513	0.499776	-1.49047	0.00184839
NONMMUG045663.2	chrX:109004892-109006069	+	10.4515	7.896	7.04013	3.34217	3.39055	-0.848089	0.03505			Exon/CD	Hmgn5	chrX:109004536-109013380	FALSE	-	7924	9.40791	7.32358	6.57171	2.97706	2.91426	-0.911227	0.00348232
NONMMUG046018.2	chrX:145446467-145450081	-	2.37214	1.41142	0.790933	0.71661	0.512247	-1.29853	0.00611337			3'UTR	Amot	chrX:145446423-145487639	TRUE	-	38772	1.60853	1.0957	0.58753	0.473921	0.390428	-1.38255	0.00184839
NONMMUG065349.1	chr18:44346001-44346231	-	33.9283	20.4269	8.84231	7.78627	4.29909	-1.78994	0.00611337			Exon/CD	Myot	chr18:44334073-44355722	FALSE	+	12042	36.7652	23.3242	11.2763	9.62189	6.65797	-1.61351	0.00184839
NONMMUG066755.1	chr2:30472724-30473089	+	2.06061	3.01379	5.46093	5.90541	5.40715	1.33873	0.0471827			Exon/CD	Ier5l	chr2:30472640-30474199	FALSE	-	1313	1.9143	1.89694	3.07226	3.87882	3.66168	1.00929	0.0112053
NONMMUG081637.1	chr8:10924426-10928457	-	0.379483	0.321934	0.985122	1.20346	1.5097	2.06279	0.00611337			Exon/CD	3930402G23Rik	chr8:10924426-10928457	TRUE	-	2016	0.379048	0.32151	0.984109	1.20145	1.50735	1.93404	0.00184839
WAT
gene_id	locus.1	lncRNA_strand	CV WAT1 lncRNA (FPKM)	CV WAT2 lncRNA (FPKM)	CV WAT3 lncRNA (FPKM)	GF WAT1 lncRNA (FPKM)	GF WAT2 lncRNA (FPKM)	GF WAT3 lncRNA (FPKM)	lncRNA_log2(fold_change)	lncRNA_q_value			Category	Gene Symbol	PCG_locus	Strand	Same_Strand	Distance to TSS	CV_WAT1	CV_WAT2	CV_WAT3	GF_WAT1	GF_WAT2	GF_WAT3	PCG_log2(fold_change)	PCG_q_value
NONMMUG001785.2	chr1:133301292-133303430	+	0.989808	0.517037	0.34857	0.535266	3.2148	0.921201	1.51175	0.00671832			Downstream	Plekha6	chr1:133246096-133303435	+	TRUE	4410	0.994642	0.455413	0.405867	0.466521	3.02525	0.849849	1.12274	0.0275551
NONMMUG001793.2	chr1:133713421-133715141	-	2.28757	0.825206	1.28301	0.786649	0.255333	0.483814	-1.51586	0.00671832			Intron	Atp2b4	chr1:133702673-133753747	-	TRUE	39466	52.523	47.1146	63.5481	35.0957	34.9864	39.8612	-0.605643	0.0299759
NONMMUG003400.2	chr10:38963988-38966112	-	8.8759	9.65006	12.0371	4.93655	5.83836	5.7896	-0.812119	0.0143356			Upstream	Lama4	chr10:38965514-39110188	+	FALSE	-465	53.5409	56.498	68.4915	30.8926	39.9954	35.0418	-0.798086	0.00569435
NONMMUG003404.2	chr10:39101338-39103860	+	1.85922	1.28579	1.00008	0.833966	0.171787	0.343762	-1.66727	0.00671832			Upstream	Lama4	chr10:38965514-39110188	+	TRUE	-3182	53.5409	56.498	68.4915	30.8926	39.9954	35.0418	-0.798086	0.00569435
NONMMUG005289.2	chr11:8431659-8432706	-	11.3819	7.17963	9.98837	17.4257	20.599	9.98543	0.813358	0.0176247			3'UTR	Tns3	chr11:8431651-8664535	-	TRUE	232353	6.92561	4.97327	6.26919	11.3234	13.1182	6.24742	0.693624	0.0248377
NONMMUG007263.2	chr11:90336537-90339337	-	0.773198	0.461761	0.350627	1.08646	1.95466	2.51404	1.94327	0.0313177			3'UTR	Hlf	chr11:90336534-90390917	-	TRUE	52958	1.21803	0.901855	0.625126	1.75814	2.66334	3.78296	1.53652	0.00569435
NONMMUG007268.1	chr11:90337811-90341151	-	1.20643	0.921647	0.620627	1.92811	2.60576	3.75679	1.70384	0.00671832			3'UTR	Hlf	chr11:90336534-90390917	-	TRUE	51414	1.21803	0.901855	0.625126	1.75814	2.66334	3.78296	1.53652	0.00569435
NONMMUG007588.2	chr11:100494960-100497750	-	0.151732	0.102887	0.224103	3.41185	0.256361	0.40566	2.92996	0.00671832			Intron	Acly	chr11:100476351-100528000	-	TRUE	31645	194.983	87.0167	160.216	225.674	263.225	241.807	0.682646	0.0299759
NONMMUG007935.2	chr11:108922301-108924078	-	7.41561	2.18536	8.35157	12.5811	11.2953	8.67096	0.919741	0.0115008			5'UTR	Axin2	chr11:108920348-108950781	+	FALSE	8	11.1443	3.1674	10.1379	17.8414	15.0291	11.2433	0.811071	0.00569435
NONMMUG009332.2	chr12:76797962-76799460	-	5.50022	3.38717	3.8849	0.949698	1.81919	2.16902	-1.23953	0.00671832			3'UTR	Rab15	chr12:76797962-76822524	-	TRUE	23842	4.49649	2.86487	3.94038	0.787115	1.45224	1.61273	-1.59244	0.00569435
NONMMUG010178.2	chr13:3892974-3893543	-	14.804	21.2135	11.913	5.65694	6.0905	9.1372	-1.12365	0.00671832			Intron	Net1	chr13:3882017-3918220	-	TRUE	320	67.5503	98.4297	41.7838	29.6711	29.3841	35.8556	-1.19149	0.00569435
NONMMUG015230.2	chr15:89520095-89523678	-	1.22215	1.42658	1.29743	0.503115	0.254864	0.882978	-1.20379	0.00671832			Intron	Shank3	chr15:89499856-89560260	+	FALSE	20603	10.8209	14.6458	13.9165	6.73091	6.01713	11.2489	-0.739435	0.0167124
NONMMUG015258.2	chr15:91267703-91272132	-	6.02525	3.34882	4.21503	3.798	1.8536	2.43677	-0.728954	0.0425996			3'UTR	Slc2a13	chr15:91267690-91573261	-	TRUE	303344	6.01208	3.39321	4.42029	3.56005	1.80564	2.24972	-0.896968	0.00569435
NONMMUG015539.1	chr15:102027776-102030602	-	0.665213	0.455193	0.175932	0.617294	2.2207	0.447988	1.48681	0.00671832			Intron	Krt18	chr15:102028215-102032026	+	FALSE	973	5.03365	2.99187	1.56616	4.61436	17.0999	4.30075	1.33283	0.00569435
NONMMUG018017.1	chr17:32518905-32521791	-	2.81151	2.51139	2.38665	1.05649	0.494557	0.640295	-1.81408	0.00671832			Intron	Cyp4f17	chr17:32506461-32528894	+	FALSE	13886	11.6098	10.9064	12.6673	6.52121	5.40348	4.89956	-1.10112	0.0096068
NONMMUG021543.1	chr19:47272730-47276522	-	12.6172	11.3228	15.693	8.81766	4.47128	5.71958	-1.054	0.00671832			Intron	Sh3pxd2a	chr19:47260173-47464411	-	TRUE	189785	97.4857	83.4482	114.306	79.1792	47.4181	50.2605	-0.774049	0.0167124
NONMMUG024269.1	chr2:118118845-118121333	+	0.943223	5.35779	5.36668	1.04675	1.41276	1.94721	-1.3414	0.00671832			Intron	Thbs1	chr2:118111921-118127133	+	TRUE	8213	5.37557	31.2313	31.668	6.57627	8.54417	10.9789	-1.41651	0.00569435
NONMMUG025450.1	chr2:164352391-164355181	+	4.58392	4.72486	2.32507	13.868	16.5428	3.81689	1.59471	0.00671832			Downstream	Slpi	chr2:164354069-164356507	-	FALSE	2721	75.3987	81.9441	38.994	229.442	284.125	64.6702	1.46492	0.00569435
NONMMUG025900.2	chr2:180681060-180682657	-	22.2297	18.785	19.4427	10.4442	9.75216	11.582	-0.86102	0.0115008			Intron	Dido1	chr2:180657962-180709999	-	TRUE	20492	26.2151	22.3611	25.2334	16.9955	12.2967	15.8524	-0.744036	0.00569435
NONMMUG025901.2	chr2:180685292-180686252	-	1.70787	1.29939	2.37724	0.393386	0.528142	0.399468	-1.94677	0.00671832			Intron	Dido1	chr2:180657962-180709999	-	TRUE	16578	26.2151	22.3611	25.2334	16.9955	12.2967	15.8524	-0.744036	0.00569435
NONMMUG026539.1	chr3:51244838-51247813	+	1.4626	0.733988	1.41993	0.852395	0.276201	0.409895	-1.27282	0.00671832			Intron	Ccrn4l	chr3:51224446-51251654	+	TRUE	2917	11.3849	8.64259	12.0116	7.87662	4.40836	5.73881	-0.860778	0.0096068
NONMMUG027805.1	chr3:121726747-121729989	+	1.5615	1.36482	1.29939	0.888313	0.502226	0.58263	-1.08316	0.00671832			Intron	F3	chr3:121723536-121735052	+	TRUE	4798	28.4612	31.7788	37.3934	20.0941	20.3639	16.5855	-0.821781	0.0096068
NONMMUG029062.2	chr4:43730033-43737181	+	4.7309	5.76325	5.67701	3.24052	2.79751	3.31622	-0.741131	0.0425996			Exon/CD	5430416O09Rik	chr4:43730033-43734534	+	TRUE	3573	4.50973	5.74302	5.637	3.2344	2.79126	3.30242	-0.80685	0.0299759
NONMMUG031454.2	chr4:151003658-151004621	-	11.4309	7.423	9.72173	12.645	21.6715	27.8256	1.24449	0.00671832			3'UTR	Per3	chr4:151003654-151044665	-	TRUE	40526	8.20899	5.25427	6.59	7.24322	10.6755	15.9972	0.725658	0.0195055
NONMMUG033064.2	chr5:98881662-98884044	+	0.70577	0.203016	0.648098	2.44097	1.07416	1.72039	1.77829	0.00671832			3'UTR	Bmp3	chr5:98854438-98880960	+	TRUE	28402	1.98433	1.37607	4.4561	4.4372	5.49856	6.30971	1.03745	0.0167124
NONMMUG034033.2	chr5:136044743-136046487	+	16.399	10.0943	9.29015	31.5498	38.418	18.4726	1.37617	0.00671832			3'UTR	Upk3b	chr5:136038495-136044993	+	TRUE	7119	40.948	28.2372	23.408	91.4823	106.126	46.5282	1.32503	0.00569435
NONMMUG035422.2	chr6:54812046-54816973	-	6.42381	4.9726	5.89781	3.26399	1.93231	3.53907	-0.937072	0.0360582			Upstream	Znrf2	chr6:54816915-54890224	+	FALSE	-2407	58.5271	53.2322	48.0313	38.9285	24.769	26.4151	-0.87075	0.00569435
NONMMUG036966.2	chr6:145857293-145862046	-	0.585663	0.792816	0.619128	3.29572	2.52668	4.28077	2.3914	0.00671832			3'UTR	Bhlhe41	chr6:145858242-145865420	-	TRUE	5889	1.16927	1.65553	1.40009	6.07084	4.78988	9.08591	2.21196	0.00569435
NONMMUG038210.2	chr7:63886352-63887671	-	15.5612	17.3232	11.6256	28.7775	33.3998	28.8908	1.1011	0.00671832			3'UTR	Klf13	chr7:63886350-63938915	-	TRUE	51904	11.4067	13.773	9.63149	17.318	19.6163	18.3084	0.612725	0.0373269
NONMMUG039296.2	chr7:126292646-126295006	+	5.85461	4.98196	5.09719	8.64608	11.1868	9.54618	0.965037	0.00671832			3'UTR	Sbk1	chr7:126272618-126294999	+	TRUE	21207	5.13546	4.28619	4.49773	7.29385	9.17446	7.9364	0.759582	0.0195055
NONMMUG040322.2	chr8:35385811-35388130	+	1.56864	1.14933	1.356	15.2315	4.16649	5.16167	2.53701	0.00671832			3'UTR	Ppp1r3b	chr8:35375740-35388137	+	TRUE	11229	1.58089	1.07107	1.49833	14.0558	3.6238	4.50255	2.38554	0.00569435
NONMMUG040620.2	chr8:55059432-55060864	+	8.55162	5.00222	5.06368	20.6295	11.7243	6.56111	1.06029	0.00671832			3'UTR	Gpm6a	chr8:54779433-55060878	+	TRUE	105420	8.44866	6.08001	5.02009	24.0908	13.2542	6.92302	1.11863	0.00569435
NONMMUG040849.2	chr8:70646435-70648395	-	0.936519	0.998274	1.06819	1.56964	2.69592	1.98566	1.15113	0.00671832			3'UTR	Pgpep1	chr8:70646435-70659738	-	TRUE	12323	3.37625	3.18163	3.73825	5.89465	7.6745	6.03155	0.881475	0.00569435
NONMMUG041212.2	chr8:88592494-88593618	+	0.794049	0.525694	0.852663	1.2368	2.12128	1.27074	1.19057	0.0339275			3'UTR	Nkd1	chr8:88521343-88594887	+	TRUE	65423	3.30062	2.27242	3.10433	4.18724	6.97538	5.63727	0.901699	0.0096068
NONMMUG042592.2	chr9:44093880-44095625	+	3.18601	1.74185	1.89467	4.00194	5.90453	6.05137	1.33939	0.00671832			Downstream	Usp2	chr9:44067020-44095627	+	TRUE	2078	3.13836	1.85278	1.87651	3.72671	5.47451	6.14338	1.11388	0.00569435
NONMMUG044269.1	chr9:121766797-121768327	+	4.66016	5.06736	5.16534	8.04155	8.37135	8.75583	0.820457	0.0143356			Exon/CD	Zfp651	chr9:121760032-121771742	+	TRUE	7529	4.32326	4.24112	4.63352	6.77677	8.41377	8.16982	0.779066	0.00569435
NONMMUG044830.2	chrX:48025232-48025623	-	3.15099	3.82349	4.61594	7.0517	10.3051	8.94614	1.26383	0.0115008			3'UTR	Apln	chrX:48025145-48034852	-	TRUE	9426	2.96852	3.8702	4.68041	5.75262	7.2208	7.43817	0.786806	0.0395659
NONMMUG075203.1	chr5:7975801-7980519	-	25.5095	33.5003	26.1486	12.0081	13.2571	17.4829	-0.92088	0.0176247			Intron	Steap4	chr5:7960471-7982213	+	FALSE	17703	283.174	355.594	278.8	170.634	149.579	210.224	-0.828744	0.00569435
NONMMUG084828.1	chr9:65279942-65282401	-	2.6997	5.4936	3.82204	3.93071	15.1385	4.51859	1.08755	0.0206875			Downstream	Cilp	chr9:65265179-65280605	+	FALSE	15348	2.83726	5.45453	6.21197	6.27733	22.0955	7.49146	1.22846	0.00569435
Muscle
gene_id	locus.1	lncRNA_strand	CV Mus1 lncRNA (FPKM)	CV Mus2 lncRNA (FPKM)	CV Mus3 lncRNA (FPKM)	GF Mus1 lncRNA (FPKM)	GF Mus2 lncRNA (FPKM)	GF Mus3 lncRNA (FPKM)	lncRNA_log2(fold_change)	lncRNA_q_value			Category	Gene Symbol	PCG_locus	Strand	Same_Strand	Distance to TSS	CV Mus1 PCG (FPKM)	CV Mus2 PCG (FPKM)	CV Mus3 PCG (FPKM)	GF Mus1 PCG (FPKM)	GF Mus2 PCG (FPKM)	GF Mus3 PCG (FPKM)	PCG_log2(fold_change)	PCG_q_value
NONMMUG001134.2	chr1:82233106-82237090	-	19.0044	14.627	15.8797	9.00786	10.4775	13.3252	-0.575503	0.0118943			3'UTR	Irs1	chr1:82233104-82291439	-	TRUE	56318	14.5615	11.0396	10.5271	6.50164	7.29819	3.84664	-0.614595	0.00537949
NONMMUG003626.2	chr10:53280351-53283934	-	4.07686	4.03551	2.77352	10.3245	6.84203	8.85137	1.28916	0.0296236			Intron	Cep85l	chr10:53278080-53379851	-	TRUE	97709	5.51372	4.67383	2.89363	11.1995	7.77115	2.15302	1.17965	0.00537949
NONMMUG003629.2	chr10:53298051-53301612	-	9.43696	5.87056	3.1205	13.0501	11.3974	13.0223	1.05984	0.0213612			Intron	Cep85l	chr10:53278080-53379851	-	TRUE	80020	5.51372	4.67383	2.89363	11.1995	7.77115	2.15302	1.17965	0.00537949
NONMMUG006771.2	chr11:76019198-76021954	-	7.41969	11.4949	9.02875	6.07159	5.86898	5.57851	-0.638957	0.0118943			3'UTR	Fam101b	chr11:76019194-76027782	-	TRUE	7206	7.11298	11.1272	8.73933	5.84105	5.65947	17.9397	-0.676875	0.00537949
NONMMUG008052.1	chr11:114863932-114865276	-	24.7369	32.3939	23.3271	14.9795	14.9638	19.759	-0.668237	0.0118943			Intron	Gprc5c	chr11:114851531-114872617	+	FALSE	112	27.7164	36.4208	23.7788	16.5954	17.057	6.21885	-0.630707	0.00537949
NONMMUG008338.2	chr11:120805946-120807323	-	0.422992	1.13622	2.29742	1.93085	1.77906	5.10958	1.1685	0.0118943			3'UTR	Fasn	chr11:120805957-120824547	-	TRUE	17544	1.85897	4.82891	9.6963	7.68107	8.00391	2781.9	1.45311	0.00537949
NONMMUG010069.2	chr12:112489473-112498390	+	0.267056	0.208117	0.766976	0.644837	0.676148	1.71003	1.25592	0.0118943			Intron	A530016L24Rik	chr12:112489447-112499927	+	TRUE	4483	0.265244	0.331805	0.971215	0.540051	0.73132	46.2386	0.995689	0.00991181
NONMMUG014584.2	chr15:58175884-58178790	-	27.4108	26.1592	31.5219	26.3728	16.9398	12.724	-0.568827	0.0118943			3'UTR	Fbxo32	chr15:58175878-58214892	-	TRUE	37555	46.1764	43.419	51.2826	48.8586	26.4406	4.04972	-0.540953	0.00537949
NONMMUG021377.1	chr19:42036505-42039108	-	0.378306	0.075729	0.117478	0.264727	1.94507	1.91148	2.86677	0.0118943			Intron	Ankrd2	chr19:42036037-42045110	+	FALSE	1768	15.7276	5.64531	6.85689	10.891	46.3766	5.29028	1.8837	0.00537949
NONMMUG021443.2	chr19:44394453-44397616	-	15.394	21.8422	86.9521	35.4679	50.317	135.855	0.7941	0.0118943			3'UTR	Scd1	chr19:44394449-44407709	-	TRUE	11675	13.234	18.6728	75.3995	30.9573	42.8343	7096.09	0.866804	0.00537949
NONMMUG026219.2	chr3:27338450-27339664	+	1.81833	3.37213	2.19301	1.38168	0.837393	2.05868	-0.771264	0.0118943			Intron	Tnfsf10	chr3:27317076-27339665	+	TRUE	21996	2.28436	3.82356	2.32378	1.52566	1.1612	2.35662	-0.703945	0.00537949
NONMMUG033739.2	chr5:122731255-122733247	-	1.35765	2.35945	1.29161	0.76774	1.0427	1.23078	-0.686028	0.0213612			3'UTR	Camkk2	chr5:122731169-122779410	-	TRUE	47131	1.05195	2.11957	1.25701	0.733043	1.01128	5.93636	-0.656434	0.0145246
NONMMUG038805.2	chr7:99153657-99154351	-	6.67538	7.96369	12.7551	8.45795	11.505	20.5443	0.559505	0.0213612			3'UTR	Dgat2	chr7:99153662-99182713	-	TRUE	28709	7.12835	7.27295	10.813	7.05977	10.7732	695.258	0.588538	0.00537949
NONMMUG038936.1	chr7:112157205-112159638	-	1.09351	1.32076	1.37972	0.500457	0.436501	0.280757	-1.60117	0.0118943			Intron	Dkk3	chr7:112116018-112159057	-	TRUE	636	15.9839	21.2427	23.5559	6.89633	7.49357	0.247474	-1.66372	0.00537949
NONMMUG041743.2	chr8:119623882-119627135	+	24.119	34.8087	26.3952	17.904	17.5262	18.7918	-0.622117	0.0118943			Intron	Kcng4	chr8:119623853-119635680	-	FALSE	9838	21.6296	31.7186	23.637	16.0321	15.7368	0.650605	-0.643906	0.00537949
NONMMUG042592.2	chr9:44093880-44095625	+	28.4921	35.7937	30.3782	47.2419	47.8769	45.6314	0.604682	0.0118943			Downstream	Usp2	chr9:44067020-44095627	+	TRUE	2078	29.201	36.4128	29.8325	47.1948	48.2314	5.7688	0.589122	0.00537949

## Sheet: Supplemental_Table_3
Supplemental Table 3. Differentially regulated intergenic lncRNAs between CV and GF mice in liver
gene_id	lncRNA_locus.1	lncRNA_strand	FPKM CV Liver1	FPKM CV Liver2	FPKM CV Liver3	FPKM GF Liver1	FPKM GF Liver2	FPKM GF Liver3	lncRNA_log2(fold_change)	lncRNA_q_value
NONMMUG009986.2	chr12:110275383-110278068	-	0.177569	0.0741914	0.141408	0.649007	1.1126	1.38377	3.01391	0.00287864
NONMMUG011345.2	chr13:69658703-69661124	+	0.212826	0.249573	0.649576	1.6265	2.48936	1.8326	2.43632	0.00287864
NONMMUG035654.2	chr6:72162755-72167792	+	0.108459	0.372545	0.358525	1.93284	1.54583	0.711579	2.33697	0.0322016
NONMMUG015074.1	chr15:82671994-82673391	-	0.803024	0.86806	0.682092	3.55646	1.93827	2.35172	1.76128	0.00287864
NONMMUG021206.2	chr19:32543317-32563256	+	14.8944	5.87841	15.7947	31.5775	31.9193	33.1466	1.41283	0.00287864
NONMMUG039854.2	chr8:10870421-10892054	-	3.12058	3.86842	2.66484	3.72158	6.63542	8.78906	1.00055	0.00527972
NONMMUG004952.2	chr10:125219299-125221783	-	0.71704	0.415599	0.845063	0.923623	1.25158	1.56341	0.935441	0.00287864
NONMMUG015155.2	chr15:85803106-85805588	+	30.1513	18.7615	26.5806	37.7	43.7813	55.1116	0.871414	0.00287864
NONMMUG014884.2	chr15:77369491-77376921	-	4.59303	6.29323	4.30663	7.44571	8.93804	10.9509	0.862666	0.0386191
NONMMUG023789.1	chr2:91512033-91515823	+	0.915616	0.757305	1.15814	1.25626	1.73636	2.02899	0.843095	0.00287864
NONMMUG004953.2	chr10:125222013-125223798	-	0.703951	0.509393	0.792268	0.812792	1.08383	1.54337	0.795586	0.0241005
NONMMUG023978.2	chr2:102784327-102790779	+	11.9334	9.43401	13.9413	17.6916	20.8692	21.694	0.787054	0.00287864
NONMMUG026481.2	chr3:41614051-41616855	+	10.2799	6.19784	12.3489	13.583	16.9711	18.129	0.772282	0.00287864
NONMMUG021381.2	chr19:42056534-42058543	+	2.36447	2.36624	2.66784	3.2229	4.07814	4.9321	0.74161	0.00287864
NONMMUG015073.1	chr15:82638876-82639765	-	19.5454	12.1443	17.6701	22.1466	23.4166	26.0727	0.7349	0.00287864
NONMMUG062797.1	chr16:91123909-91272014	-	1.46391	0.319857	0.961982	1.51708	1.53677	1.38714	0.707463	0.0297812
NONMMUG054342.1	chr12:72605914-72606893	+	36.0042	15.0046	37.4353	44.0937	46.6893	45.5015	0.639918	0.0109323
NONMMUG010736.2	chr13:37950191-37951994	+	4.95342	3.69827	5.7083	7.09175	7.67889	7.20221	0.628632	0.00731298
NONMMUG021247.2	chr19:34665243-34667440	-	1.48703	1.47346	1.71161	1.85856	2.48117	2.72618	0.612212	0.03078
NONMMUG003431.2	chr10:39970565-40003591	+	17.1277	11.3357	16.6639	22.2088	21.3694	21.0123	0.599383	0.0335982
NONMMUG033587.2	chr5:118008789-118010193	+	25.2307	18.4672	30.6673	33.5084	32.1393	42.8165	0.56315	0.0437052
NONMMUG044299.2	chr9:122848909-122851292	-	22.3977	28.5319	23.6144	17.8822	16.681	15.2684	-0.565311	0.0412579
NONMMUG041991.2	chr8:128504180-128505473	+	18.8065	12.0866	13.0733	8.377	10.0827	10.3177	-0.597991	0.0109323
NONMMUG000685.2	chr1:58200811-58202206	+	50.2089	44.3438	40.5871	26.8381	30.4554	29.4448	-0.625717	0.0125442
NONMMUG001820.2	chr1:134631309-134635285	+	3.90261	4.22216	4.59446	2.50437	2.87535	2.39975	-0.694574	0.0143726
NONMMUG085530.1	chrUn_JH584304:52673-59689	-	41.2628	43.0394	50.3028	28.7547	26.0103	26.9885	-0.695551	0.0109323
NONMMUG027943.1	chr3:130635215-130639776	-	8.64759	16.5454	8.945	6.61241	7.35978	6.74227	-0.706563	0.00287864
NONMMUG004340.1	chr10:87936070-87937391	-	41.9635	40.0878	32.9852	21.389	25.5386	19.9612	-0.769827	0.00287864
NONMMUG000683.1	chr1:58073770-58082742	+	3.21658	2.87957	3.09422	1.96147	1.7262	1.59558	-0.782732	0.00287864
NONMMUG010054.2	chr12:111941981-111944484	-	4.59953	4.68315	4.93302	2.41089	3.39221	2.57832	-0.782812	0.0375372
NONMMUG011325.2	chr13:68228417-68252949	-	17.1268	23.5326	18.5099	13.1304	12.257	8.6474	-0.785025	0.00527972
NONMMUG000481.2	chr1:40025269-40026305	+	1.90842	2.68383	1.74753	1.18021	1.21132	1.22006	-0.796851	0.0287323
NONMMUG034278.1	chr5:145237359-145240294	-	4.16116	6.70694	5.58883	3.43299	3.17476	2.67303	-0.810205	0.0241005
NONMMUG036491.2	chr6:121137457-121155367	+	9.43568	12.0194	9.78714	6.24307	6.3819	4.89552	-0.820986	0.0497475
NONMMUG007841.2	chr11:106390847-106393759	-	1.86217	1.39486	1.23547	0.570979	1.02937	0.808305	-0.889759	0.00287864
NONMMUG041623.1	chr8:114147539-114152487	-	38.6533	26.14	42.1563	12.7215	32.5563	11.2692	-0.915481	0.00287864
NONMMUG013162.2	chr14:62607176-62608485	+	3.34653	6.99049	3.62989	2.38098	2.30031	2.63717	-0.91623	0.00287864
NONMMUG009816.1	chr12:104239276-104243668	+	1.44573	2.89262	2.16727	1.24233	1.63818	1.97391	-0.930201	0.00287864
NONMMUG019446.2	chr18:20985620-20987349	+	65.4984	76.2627	65.9432	39.2633	35.1192	33.058	-0.930591	0.00287864
NONMMUG002553.2	chr1:178251777-178252575	+	4.9805	10.5938	4.48445	3.88745	3.27582	3.02632	-0.964581	0.00287864
NONMMUG030058.2	chr4:105015989-105018033	-	1.72487	2.63858	1.41937	1.03803	0.904261	0.972662	-0.972597	0.00287864
NONMMUG039853.2	chr8:10858522-10866180	-	0.68339	2.02723	0.683789	0.42384	0.58048	0.527627	-1.13528	0.00287864
NONMMUG023377.2	chr2:72221625-72224314	-	6.20386	5.94769	3.41471	1.93194	2.51715	2.43941	-1.16444	0.00287864
NONMMUG043803.2	chr9:103088218-103090448	+	1.84428	3.41549	1.80694	1.02723	1.06561	1.01329	-1.17132	0.00287864
NONMMUG002930.2	chr10:5003619-5005615	+	1.98647	3.82185	2.80125	0.985355	0.97106	1.67354	-1.22663	0.00287864
NONMMUG027235.1	chr3:94681576-94682888	+	1.77879	4.23268	2.94978	0.454711	2.67281	0.419761	-1.34026	0.00287864
NONMMUG078994.1	chr7:102647574-102648238	+	5.54343	5.5424	5.07615	2.83758	1.96674	2.90168	-1.50303	0.00527972
NONMMUG005358.2	chr11:16915767-16918152	+	58.0038	67.3977	31.8223	29.3786	9.29484	15.5444	-1.51475	0.00287864
NONMMUG039784.1	chr8:5083218-5085230	-	4.74493	21.3484	3.68353	2.20638	4.89095	2.93751	-1.56283	0.00287864
NONMMUG007938.2	chr11:109011639-109012118	-	30.3832	54.9129	372.091	58.8836	41.16	46.1038	-1.61729	0.00287864
NONMMUG005047.1	chr10:127912120-127914536	+	4.1413	2.41769	4.13312	1.27197	1.20437	0.874721	-1.65881	0.00287864
NONMMUG004899.2	chr10:121505386-121526462	+	5.59695	4.16375	6.32271	1.23497	1.40806	2.13043	-1.73427	0.00287864
NONMMUG015169.2	chr15:86194766-86195325	+	12.4349	20.5006	87.696	12.9969	12.1963	17.9205	-1.84921	0.00287864
NONMMUG037793.2	chr7:37202602-37215692	-	5.50144	18.6872	5.11349	1.54745	3.76065	1.97446	-2.00186	0.00287864

## Sheet: Supplemental_Table_4
Supplemental Table 4. Differentially regulated intergenic lncRNAs between CV and GF mice in duodenum
gene_id	lncRNA_locus.1	lncRNA_strand	FPKM CV Duodenum1	FPKM CV Duodenum2	FPKM CV Duodenum3	FPKM GF Duodenum1	FPKM GF Duodenum2	FPKM GF Duodenum3	lncRNA_log2(fold_change)	lncRNA_q_value
NONMMUG004002.2	chr10:75631206-75635369	-	0.3659	0.12444	0.0972786	0.561554	1.96067	1.00268	2.35596	0.00531606
NONMMUG012904.2	chr14:51142872-51144117	-	0.821494	0.863888	0.724309	8.82915	1.28357	0.669516	2.1053	0.00531606
NONMMUG026672.1	chr3:57440804-57444759	-	4.12208	2.79686	4.62239	21.4852	9.26879	21.5849	2.04528	0.00531606
NONMMUG017405.2	chr17:7347510-7348843	-	0.134286	0.376275	0.21853	0.685873	1.13459	1.25396	1.75088	0.025667
NONMMUG008238.2	chr11:118996904-119002164	-	8.2975	2.47769	5.62874	3.38912	37.6492	13.9282	1.47221	0.00531606
NONMMUG055556.1	chr13:4255047-4258586	+	2.16584	6.51563	3.43861	7.77404	12.2514	15.2504	1.46393	0.00531606
NONMMUG023980.2	chr2:102955346-102969740	+	0.3343	0.753456	0.241565	1.04255	1.0824	1.35561	1.31642	0.025667
NONMMUG040235.2	chr8:31814722-31817952	-	0.374503	0.607864	0.338081	0.830201	1.56076	1.0806	1.26819	0.00531606
NONMMUG012628.2	chr14:34345054-34345658	+	9.54517	7.64973	9.14038	8.74484	21.8356	16.3729	1.07106	0.00531606
NONMMUG010183.1	chr13:4247980-4252089	+	14.9509	30.3975	23.3787	45.5414	43.1662	65.6178	1.06677	0.0341801
NONMMUG065191.1	chr18:26004298-26005640	-	1.16599	2.05751	1.00165	1.69731	3.3618	2.84814	1.05637	0.0239347
NONMMUG043657.1	chr9:96179281-96181195	+	2.07525	3.74839	2.69566	8.60495	3.24955	5.59662	0.964871	0.00531606
NONMMUG021442.1	chr19:44304120-44305137	-	6.94265	6.58688	7.45961	17.9645	18.6341	8.2405	0.945564	0.00531606
NONMMUG024458.2	chr2:122384250-122399213	+	2.71997	3.4286	2.07161	5.89998	2.98219	7.83631	0.938274	0.00531606
NONMMUG012362.2	chr14:21793141-21796257	+	5.26904	6.74095	4.9656	10.6989	8.62296	14.3293	0.877141	0.00531606
NONMMUG055557.1	chr13:4258888-4259679	+	1.43784	4.4402	2.30524	3.6321	5.69541	6.87996	0.870904	0.0350385
NONMMUG025520.2	chr2:166194303-166201121	+	1.00924	3.3873	1.8034	3.26649	3.59018	5.07733	0.869277	0.029249
NONMMUG003122.2	chr10:18585489-18588307	-	0.87071	1.08468	1.09729	3.03705	1.92584	0.979198	0.847856	0.0321309
NONMMUG024608.1	chr2:128791241-128792907	-	1.23561	2.19399	0.897901	1.67853	3.05443	3.46596	0.82247	0.0239347
NONMMUG015345.2	chr15:95951036-95952370	+	2.03492	2.74915	1.48161	2.74114	4.49958	4.57219	0.790483	0.0412245
NONMMUG001560.2	chr1:118681644-118685161	+	2.73921	2.61526	3.25897	6.17797	4.62717	5.2044	0.758816	0.00531606
NONMMUG074132.1	chr5:29681525-29684767	+	3.77154	7.15807	4.87219	6.94195	12.8694	8.30634	0.711978	0.0382059
NONMMUG033035.2	chr5:96782104-96784724	+	4.13492	4.25372	3.93378	2.71288	2.28078	3.49492	-0.664971	0.0412245
NONMMUG011344.2	chr13:69633902-69634334	+	42.7763	30.4165	41.5902	27.951	28.6741	23.4688	-0.680187	0.0472643
NONMMUG034681.2	chr6:17340486-17341323	+	22.8905	19.5566	17.8589	9.83448	18.4191	13.9247	-0.682629	0.048413
NONMMUG044007.2	chr9:110238991-110240707	+	7.03934	3.94532	5.718	4.07013	4.033	3.58609	-0.683353	0.0382059
NONMMUG007382.1	chr11:95679876-95681982	-	12.2127	8.20862	11.9444	7.46155	8.10083	7.04276	-0.684316	0.0305775
NONMMUG034479.2	chr6:3200765-3201744	+	215.739	190.948	220.017	128.141	167.196	124.333	-0.701758	0.0321309
NONMMUG044889.2	chrX:52050889-52052672	-	9.5705	6.96324	9.73377	4.96332	6.86134	6.26363	-0.709245	0.0214206
NONMMUG019446.2	chr18:20985620-20987349	+	6.34461	7.88088	9.30861	5.61519	5.87019	4.46879	-0.714887	0.0350385
NONMMUG001326.2	chr1:89894637-89897617	+	1.59416	1.30441	1.77623	0.777919	1.17158	1.22397	-0.72677	0.0472643
NONMMUG031084.2	chr4:138206284-138207058	+	8.95551	5.97615	7.93727	5.13678	5.80481	4.31109	-0.751242	0.0445443
NONMMUG054639.1	chr12:110315942-110316431	+	64.73	44.5686	51.6831	39.2012	45.6355	29.9839	-0.754498	0.029249
NONMMUG033744.1	chr5:123457472-123465089	-	9.97873	9.50853	12.7836	6.11324	7.98216	7.25697	-0.755328	0.025667
NONMMUG043967.1	chr9:108683421-108685803	-	12.9853	9.59583	12.9318	8.94764	6.45724	7.83743	-0.756112	0.00945844
NONMMUG007981.2	chr11:110520907-110523007	+	1.76743	1.51644	1.69284	1.04082	1.11574	1.04844	-0.785108	0.048413
NONMMUG069109.1	chr3:8899972-8900598	+	15.9663	12.6919	17.7916	10.6635	10.2055	8.82402	-0.800595	0.0239347
NONMMUG037483.2	chr7:25937319-25938719	+	14.4755	18.3006	15.1129	7.46983	14.0796	8.86747	-0.805841	0.00531606
NONMMUG029497.2	chr4:63584826-63585717	+	5.66451	5.08255	7.07666	3.23746	4.69684	3.34391	-0.828754	0.0184848
NONMMUG000816.2	chr1:62798136-62799307	+	2.05392	2.10382	2.0857	0.855929	1.72331	1.3442	-0.832118	0.0445443
NONMMUG025125.2	chr2:152704472-152708513	+	6.66147	4.84053	6.65763	4.0978	4.20069	3.06934	-0.83681	0.00531606
NONMMUG029909.2	chr4:98113690-98115017	+	1.59728	1.41835	1.74162	0.995845	1.17555	0.736648	-0.868166	0.0459288
NONMMUG044355.2	chrM:9202-9888	-	3572.34	1980.81	3173.38	1777.99	2112.63	1847.28	-0.872056	0.00531606
NONMMUG023383.2	chr2:72406080-72407499	+	6.21073	4.59862	6.07527	2.03418	4.71405	3.68386	-0.88201	0.00945844
NONMMUG028509.2	chr4:11172421-11174377	+	8.14964	9.60243	6.29098	3.80431	5.48206	4.76571	-0.908632	0.00531606
NONMMUG014861.1	chr15:76557672-76565873	+	2.65185	8.3862	4.41293	2.43122	4.26111	2.47208	-0.920046	0.00531606
NONMMUG014819.2	chr15:76099425-76101830	+	4.87677	1.99641	4.0046	1.48554	3.09559	2.04252	-0.929181	0.0127772
NONMMUG000818.2	chr1:62818190-62818685	+	5.34167	5.62304	6.24996	2.81308	3.78459	3.17129	-0.969518	0.025667
NONMMUG023312.1	chr2:69835419-69837981	+	1.77833	1.40949	1.77929	0.693029	1.29389	0.84338	-0.993326	0.00531606
NONMMUG026292.1	chr3:31122216-31124425	+	2.5798	2.66242	3.87174	1.69941	1.90419	1.47511	-0.998781	0.00945844
NONMMUG020048.2	chr18:60652773-60660121	-	4.15998	1.02293	2.83135	0.798459	1.80968	1.97891	-1.02973	0.0350385
NONMMUG002839.2	chr1:191622336-191645405	+	2.53677	1.92381	2.5538	1.12665	1.66881	1.05928	-1.03813	0.00531606
NONMMUG031043.1	chr4:136195496-136197983	+	2.85483	1.9597	2.74175	1.35144	1.67495	1.08512	-1.04983	0.00531606
NONMMUG008150.1	chr11:116393053-116394419	-	1.37228	1.53347	1.38239	0.593337	1.20619	0.491272	-1.07107	0.015747
NONMMUG025285.1	chr2:156773996-156817783	-	10.967	8.63396	13.6841	3.87289	8.00026	5.9448	-1.08911	0.00531606
NONMMUG029274.2	chr4:53572439-53573034	+	2.50526	1.92865	2.56297	1.25081	1.33241	1.07595	-1.09446	0.0350385
NONMMUG017876.2	chr17:28300784-28301472	+	69.4016	59.5885	73.1992	34.6801	35.4611	31.4795	-1.14389	0.00531606
NONMMUG027719.1	chr3:115710402-115727031	+	3.56312	2.47494	2.24327	1.05404	1.05401	1.93873	-1.1802	0.025667
NONMMUG008892.2	chr12:41174554-41176111	+	2.04587	0.907111	3.07559	0.383391	1.55189	0.982566	-1.28588	0.00531606
NONMMUG007938.2	chr11:109011639-109012118	-	90.457	38.0953	177.413	42.4346	54.889	39.5449	-1.37046	0.00531606
NONMMUG013162.2	chr14:62607176-62608485	+	1.25687	0.768404	1.1635	0.311257	0.588137	0.465631	-1.41458	0.00531606
NONMMUG026007.1	chr3:5860337-6049710	+	899.846	409.16	1218.57	368.857	388.59	309.26	-1.42297	0.00531606
NONMMUG063432.1	chr17:69142586-69143685	+	1.84876	0.735983	4.08443	0.254423	1.44157	0.897896	-1.61798	0.00531606
NONMMUG054521.1	chr12:99645125-99645675	+	15.1936	7.8327	29.0136	5.7097	5.76828	7.67716	-1.6351	0.00531606
NONMMUG012638.2	chr14:34661938-34662647	+	1.53568	1.35017	2.02833	0.542333	0.760632	0.467228	-1.64439	0.039939
NONMMUG015169.2	chr15:86194766-86195325	+	41.6473	13.9575	47.921	14.2516	14.089	11.6626	-1.6534	0.00531606
NONMMUG012899.2	chr14:50888589-50890567	-	1.06572	1.83056	1.48584	0.392141	0.617943	0.512603	-1.65483	0.025667
NONMMUG016142.2	chr16:27422703-27423229	+	3.42393	0.536676	3.92439	0.663128	0.73718	0.642998	-2.16808	0.00531606
NONMMUG065256.1	chr18:35640452-35648002	-	2.07354	1.08235	1.18818	0.129881	0.396995	0.360252	-2.49222	0.00531606

## Sheet: Supplemental_Table_5
Supplemental Table 5. Differentially regulated intergenic lncRNAs between CV and GF mice in jejunum
gene_id	lncRNA_locus.1	lncRNA_strand	FPKM CV Jejunum1	FPKM CV Jejunum2	FPKM CV Jejunum3	FPKM GF Jejunum1	FPKM GF Jejunum2	FPKM GF Jejunum3	lncRNA_log2(fold_change)	lncRNA_q_value
NONMMUG004002.2	chr10:75631206-75635369	-	0.325328	0.714292	0.828663	3.64152	1.85053	2.63923	2.31703	0.0020991
NONMMUG026672.1	chr3:57440804-57444759	-	2.79465	3.64291	3.83712	18.3087	13.4839	11.6538	2.28572	0.0020991
NONMMUG017405.2	chr17:7347510-7348843	-	0.326331	0.320162	0.586178	1.75024	1.02997	1.91226	2.26231	0.0020991
NONMMUG053132.1	chr11:61392349-61397639	-	0.351923	0.588176	0.971939	3.80661	1.26725	2.79479	2.23894	0.0120502
NONMMUG053665.1	chr12:8521553-8522697	+	0.175131	0.424665	0.605501	1.7531	1.20245	1.60105	2.10286	0.0020991
NONMMUG004536.2	chr10:99216379-99228975	-	0.351796	0.999264	1.02028	2.21401	2.99696	3.50082	2.03841	0.00381744
NONMMUG010183.1	chr13:4247980-4252089	+	12.6481	8.90354	10.9718	29.679	34.5433	48.1821	2.03129	0.0020991
NONMMUG011104.2	chr13:56595533-56599371	+	0.93832	2.03942	1.88783	5.95503	3.14623	7.17836	1.95329	0.0020991
NONMMUG031448.2	chr4:150861835-150862944	+	0.74661	0.726776	1.19733	2.14491	1.84254	3.80893	1.77209	0.0452935
NONMMUG010183.2	chr13:4248734-4252843	+	8.37597	7.90985	9.36196	18.8804	21.881	33.5832	1.76539	0.0020991
NONMMUG055556.1	chr13:4255047-4258586	+	2.62905	2.16291	3.42605	4.1069	7.92281	11.5652	1.76038	0.0020991
NONMMUG008480.2	chr12:8572167-8590344	+	0.194833	1.34086	4.09654	7.19523	5.52782	3.93222	1.70462	0.0176886
NONMMUG039269.2	chr7:125075351-125089824	-	0.423955	0.63462	0.453826	1.01627	1.14484	1.96386	1.65577	0.0020991
NONMMUG012628.2	chr14:34345054-34345658	+	5.92423	9.72164	10.3555	14.8078	18.6273	20.7183	1.54232	0.0020991
NONMMUG008238.2	chr11:118996904-119002164	-	11.7777	37.1333	29.9907	70.9057	61.8028	61.7649	1.48046	0.0020991
NONMMUG037336.2	chr7:17538772-17541747	+	0.359355	1.10297	1.35726	2.88824	1.70286	2.26108	1.48012	0.0159727
NONMMUG002734.2	chr1:185611504-185645058	+	0.0962122	0.538238	0.626474	1.08929	1.2135	0.859608	1.47595	0.0020991
NONMMUG032155.1	chr5:33151578-33152912	-	2.15194	5.7402	8.13612	10.9214	9.33038	18.4812	1.46524	0.0020991
NONMMUG015040.2	chr15:81825121-81826859	+	6.36394	8.74943	8.28127	11.9552	17.283	24.6167	1.41725	0.0490789
NONMMUG003538.2	chr10:44419100-44427705	-	0.210469	0.712606	0.812384	1.29171	0.891014	1.77712	1.37959	0.0319181
NONMMUG046373.2	chrX_GL456233_random:101608-103458	-	0.950643	1.65057	1.72113	3.19369	4.10405	2.47293	1.35482	0.0020991
NONMMUG012362.2	chr14:21793141-21796257	+	3.41399	6.21877	5.6304	12.3547	8.4043	12.4523	1.329	0.0020991
NONMMUG035402.2	chr6:54269680-54430222	-	5.56495	7.15964	7.78534	19.0022	11.8822	13.0885	1.31224	0.0020991
NONMMUG025520.2	chr2:166194303-166201121	+	0.429195	2.07809	1.89671	2.9886	2.19546	4.39421	1.3058	0.00526122
NONMMUG007825.1	chr11:105987649-105988665	-	9.34032	41.4605	43.0513	66.0742	53.5958	85.2268	1.30491	0.0020991
NONMMUG021421.2	chr19:43730517-43730934	+	3.95958	10.9467	10.6654	13.9843	14.5652	22.9173	1.19963	0.0020991
NONMMUG050051.1	chr10:78629057-78629613	+	1.26087	1.12143	1.14756	2.46146	2.34096	2.15967	1.19827	0.00777225
NONMMUG024608.1	chr2:128791241-128792907	-	1.00348	1.34163	1.74836	2.41574	2.22429	3.47191	1.18733	0.0020991
NONMMUG015344.2	chr15:95938593-95944128	+	0.860867	1.47161	1.55253	2.83704	1.88445	2.72307	1.16679	0.0020991
NONMMUG024458.2	chr2:122384250-122399213	+	0.841552	2.94585	2.9205	4.91489	3.12808	4.95684	1.14871	0.0020991
NONMMUG018024.1	chr17:32902616-32905106	-	24.8613	38.4349	36.3804	65.236	62.4355	62.6979	1.13492	0.0020991
NONMMUG042753.2	chr9:50560531-50572960	+	2.20782	4.02263	5.55051	7.09215	6.50787	8.71281	1.11432	0.0395644
NONMMUG027769.1	chr3:119140322-119143272	-	0.663307	0.66173	0.845889	1.29706	1.28462	1.46128	1.11395	0.0020991
NONMMUG043657.1	chr9:96179281-96181195	+	1.72277	2.13588	2.16479	3.50695	3.05287	4.58547	1.1089	0.0020991
NONMMUG063419.1	chr17:69075688-69077210	+	2.92197	7.59024	7.67107	13.0615	10.0809	11.3117	1.10613	0.0020991
NONMMUG065191.1	chr18:26004298-26005640	-	2.45444	2.12098	1.87864	3.24978	3.55451	3.31333	1.10236	0.0020991
NONMMUG012363.2	chr14:21796742-21798725	+	6.05522	11.8715	12.5323	19.2565	15.7722	21.5412	1.08928	0.0020991
NONMMUG055557.1	chr13:4258888-4259679	+	2.15775	2.14629	2.59428	2.64853	3.96421	6.21335	1.08539	0.0020991
NONMMUG020048.1	chr18:60765536-60819796	-	70.5827	94.8112	55.2142	125.051	107.96	162.216	1.07249	0.0020991
NONMMUG021422.2	chr19:43731416-43732679	+	3.54032	9.02697	12.1383	12.9094	12.1038	20.521	1.07101	0.0020991
NONMMUG038439.2	chr7:79363807-79365505	+	35.1053	43.1614	47.1865	77.1123	50.1177	96.3296	1.06016	0.0020991
NONMMUG006764.1	chr11:75572930-75574697	+	31.6968	75.3856	72.3001	120.157	94.7642	112.195	1.05644	0.0020991
NONMMUG037717.1	chr7:35019395-35025226	+	1.47539	2.0833	2.24746	3.94484	3.15092	3.52424	1.05607	0.0020991
NONMMUG033115.2	chr5:100826578-100847168	-	2.91355	4.75853	4.76368	8.316	5.83639	8.07285	1.04541	0.0020991
NONMMUG008355.1	chr11:120957954-120958521	-	1.73823	5.60059	5.61601	8.30482	3.31039	11.3188	1.02952	0.00659237
NONMMUG006765.1	chr11:75576356-75578099	+	24.5294	61.8803	72.3271	94.2627	81.351	103.265	0.997409	0.0020991
NONMMUG043655.2	chr9:96183536-96184603	+	2.17493	3.18133	3.37005	4.98117	4.74778	5.3556	0.993618	0.0020991
NONMMUG028935.2	chr4:40858953-40891127	+	2.88009	2.34199	1.90994	4.26431	3.86586	3.86748	0.991785	0.0020991
NONMMUG038807.2	chr7:99189585-99228036	+	2.02749	3.32638	3.68873	5.68643	4.48597	5.22176	0.967557	0.0020991
NONMMUG014338.2	chr15:36841172-36844354	+	3.06235	1.68577	1.06238	3.69002	2.69099	2.94429	0.957364	0.0120502
NONMMUG033628.2	chr5:119685087-119707906	-	0.928106	1.29286	1.13242	2.34169	1.79897	1.49354	0.954562	0.0150827
NONMMUG041577.2	chr8:109941653-109944659	+	9.75169	15.7007	17.2351	21.5717	22.0509	27.2403	0.932045	0.0020991
NONMMUG018239.2	chr17:36032027-36117121	+	10.3105	14.2474	13.306	21.4987	15.8823	23.2159	0.911598	0.00659237
NONMMUG014323.2	chr15:36374606-36434592	+	1.21008	1.34726	2.23382	2.58198	2.49666	2.75095	0.910969	0.0407052
NONMMUG014337.2	chr15:36809997-36812335	-	1.7617	2.25921	3.02002	4.40411	3.7494	3.35855	0.907887	0.0020991
NONMMUG008436.2	chr12:4876307-4878097	-	24.0765	26.2145	25.1135	36.5867	40.7091	43.7056	0.898995	0.0266349
NONMMUG012027.1	chr13:114803790-114810839	+	1.21724	1.58311	1.88978	3.03148	2.07924	2.39711	0.888455	0.0020991
NONMMUG009311.1	chr12:76933271-76938933	+	27.8582	34.2012	36.0472	51.3869	43.1358	59.4768	0.868843	0.0020991
NONMMUG005070.1	chr10:128357098-128360082	-	7.34163	8.35533	8.40326	14.6897	11.7571	10.957	0.860049	0.00659237
NONMMUG003713.2	chr10:59516799-59517678	-	1.01298	1.54515	1.45657	2.37632	1.46402	2.4068	0.854884	0.0159727
NONMMUG033973.2	chr5:134142897-134144332	+	7.64491	8.82096	10.6509	15.2731	10.4721	16.1388	0.84839	0.0020991
NONMMUG001364.1	chr1:93872563-93878141	+	22.5888	34.8757	33.4479	50.3483	36.5797	53.9619	0.834077	0.0020991
NONMMUG041355.2	chr8:95143526-95202944	-	9.10317	6.94703	6.80348	12.0236	9.81031	12.4776	0.830908	0.0452935
NONMMUG083436.1	chr9:50528785-50533758	+	1.32436	3.01972	3.72866	4.22479	3.22191	5.10485	0.829822	0.0176886
NONMMUG015345.2	chr15:95951036-95952370	+	1.36942	3.74979	3.71982	3.89342	4.64232	5.28545	0.825416	0.0020991
NONMMUG006162.2	chr11:55235108-55236329	+	8.62467	30.8971	38.8718	31.4474	32.2409	58.6481	0.825117	0.0020991
NONMMUG007119.1	chr11:86316100-86325147	-	1.95464	2.01451	1.49575	2.75571	2.64494	2.84906	0.824357	0.0020991
NONMMUG001721.2	chr1:130739979-130764214	-	4.01642	3.48928	2.8754	6.28429	3.44419	5.6994	0.822234	0.0286976
NONMMUG023044.2	chr2:57366669-57370719	+	24.095	34.8692	38.1153	48.973	42.1467	57.0906	0.81946	0.0020991
NONMMUG031365.2	chr4:148804485-148891928	+	2.30856	2.23324	1.41478	3.07329	2.39752	3.38379	0.817086	0.0230019
NONMMUG074136.1	chr5:29695483-29697590	+	0.736598	0.619705	0.732033	1.15216	0.920824	1.0615	0.816413	0.00526122
NONMMUG014895.2	chr15:77740760-77743890	+	0.463348	0.923161	1.25633	1.90302	1.10628	1.09064	0.814739	0.0020991
NONMMUG061375.1	chr16:24379526-24380539	+	4.73837	4.07154	3.32392	4.79793	3.82044	6.78519	0.803785	0.0412023
NONMMUG072825.1	chr4:10964031-10976200	-	0.343571	2.21756	2.98236	2.95042	2.18487	3.4506	0.800822	0.00887297
NONMMUG004899.2	chr10:121505386-121526462	+	1.45461	2.43959	2.44885	3.32374	3.09524	3.19971	0.798057	0.0331888
NONMMUG020309.2	chr18:73764961-73767661	-	16.4217	23.3667	23.9275	28.6571	32.2834	34.7479	0.790368	0.0020991
NONMMUG022774.1	chr2:38580222-38581228	-	1.04158	1.80546	1.03641	2.59088	1.87845	1.34355	0.785244	0.0266349
NONMMUG032330.2	chr5:43843473-43843985	+	1.47326	5.95989	10.576	7.0942	7.22106	12.98	0.774528	0.0176886
NONMMUG003439.1	chr10:39939388-39942613	-	0.679696	0.847033	0.934026	1.06539	1.1416	1.3659	0.740954	0.0140408
NONMMUG040915.2	chr8:72180185-72181274	+	53.2261	63.0733	65.203	90.2195	80.8081	88.4304	0.733784	0.00381744
NONMMUG017076.2	chr16:87731516-87733340	+	11.7057	11.9903	9.01356	14.672	16.4016	14.4708	0.729172	0.00887297
NONMMUG020335.2	chr18:74644115-74659060	+	1.76625	1.67024	1.70009	2.59447	1.92779	2.69823	0.725383	0.00526122
NONMMUG038775.2	chr7:97788540-97854912	+	6.08807	7.33697	6.23357	10.64	7.56085	9.61736	0.723912	0.0020991
NONMMUG015346.2	chr15:95974102-95975470	+	64.179	145.55	162.066	181.861	171.069	184.866	0.717037	0.0169227
NONMMUG027289.1	chr3:95659888-95665408	+	2.60396	1.9471	2.01471	3.40421	3.34159	2.38556	0.704335	0.0236854
NONMMUG006926.2	chr11:79694807-79698015	+	2.26994	2.78699	2.61174	3.28376	3.60169	3.87464	0.702052	0.00381744
NONMMUG068892.1	chr2:168100705-168104534	-	6.51784	10.0044	6.91541	11.784	9.59812	11.2964	0.694233	0.0412023
NONMMUG029403.2	chr4:59221110-59222709	-	28.0775	31.4761	39.2951	39.8509	45.4244	52.8087	0.693615	0.00659237
NONMMUG005333.1	chr11:12214516-12251031	+	6.43255	10.0527	8.5082	11.1453	12.2834	11.5757	0.686888	0.00659237
NONMMUG040159.1	chr8:27172986-27176524	-	0.871255	0.897431	0.874511	1.29825	1.09085	1.23888	0.681704	0.0109799
NONMMUG013054.2	chr14:56647175-56648979	-	9.67354	8.73879	8.82905	12.315	10.526	14.0862	0.680812	0.0020991
NONMMUG044084.2	chr9:113707529-113713195	+	5.20194	3.64749	3.43827	6.39275	5.00969	5.19926	0.680409	0.00659237
NONMMUG026468.2	chr3:40978569-40980034	+	2.53666	4.23357	4.53804	5.53372	5.07726	5.18314	0.677733	0.00887297
NONMMUG040235.2	chr8:31814722-31817952	-	1.53772	1.00125	0.553483	1.48534	1.68785	0.983739	0.675399	0.0218285
NONMMUG019444.1	chr18:21090795-21102728	-	13.4265	17.7756	14.5223	26.1964	17.6457	18.5424	0.667141	0.00381744
NONMMUG024189.2	chr2:113709915-113712035	+	4.67316	5.67816	5.19392	7.20247	6.79871	7.17855	0.661494	0.00777225
NONMMUG009364.2	chr12:78834462-78840566	+	11.116	13.1019	12.8885	15.8671	15.9473	18.3167	0.650534	0.00381744
NONMMUG008361.2	chr11:121253024-121254558	+	11.6413	11.9072	13.0462	14.7504	15.9641	18.5243	0.64855	0.00993988
NONMMUG025036.2	chr2:150330411-150409916	+	1.74738	2.2761	2.49923	2.76045	2.59837	3.47773	0.644817	0.0109799
NONMMUG015544.1	chr15:102162860-102167332	+	10.7219	27.1312	29.7529	32.5634	27.687	32.5107	0.64045	0.0109799
NONMMUG042323.2	chr9:25589398-25592201	-	0.650915	0.85693	0.929984	1.16267	1.17288	0.969925	0.639101	0.0482344
NONMMUG037574.2	chr7:28376568-28392363	+	21.6279	25.5167	27.9139	28.7678	30.8416	40.6053	0.633729	0.0243486
NONMMUG074132.1	chr5:29681525-29684767	+	8.6849	7.37702	8.68326	10.6476	12.9901	9.3287	0.629769	0.0169227
NONMMUG024296.2	chr2:119004586-119019362	+	10.9913	13.5677	12.005	16.8098	15.6037	16.1095	0.623216	0.0109799
NONMMUG012439.1	chr14:26526830-26536771	+	10.6485	9.27769	7.8606	13.873	9.76289	12.124	0.605761	0.0371107
NONMMUG022030.2	chr2:14219448-14221993	+	39.3407	64.9898	78.7844	77.2963	80.7406	85.0299	0.601372	0.0452935
NONMMUG020170.2	chr18:67203530-67205970	-	6.61593	6.05445	4.9479	8.62302	6.30952	7.675	0.598984	0.0150827
NONMMUG062329.1	chr16:32471349-32475338	-	10.7478	24.3949	25.009	30.7693	26.6402	22.6261	0.593253	0.0184958
NONMMUG020697.1	chr19:6140982-6172473	+	13.9303	17.1214	14.9829	20.983	19.9386	18.9986	0.592337	0.0319181
NONMMUG003772.2	chr10:62198359-62201777	-	0.962032	0.987937	1.15622	1.38172	1.4918	1.16963	0.588203	0.044854
NONMMUG015155.2	chr15:85803106-85805588	+	9.4025	9.64196	9.12658	11.264	12.0789	12.8345	0.583238	0.0140408
NONMMUG031368.2	chr4:148953418-148954880	+	13.4915	14.4595	16.5831	17.4277	17.7602	21.8262	0.574914	0.0218285
NONMMUG030581.2	chr4:124844464-124849376	+	4.25799	4.15664	3.79219	5.04218	5.08103	5.39664	0.573049	0.0159727
NONMMUG025231.2	chr2:155813616-155819336	-	1.87984	2.46893	2.59516	3.10544	2.86298	2.96807	0.571242	0.0192718
NONMMUG021854.2	chr2:5018445-5019806	-	6.4785	13.4006	16.7852	12.316	16.3611	18.9271	0.56117	0.0490789
NONMMUG011556.2	chr13:90104424-90105291	+	18.8019	28.6168	27.0014	33.3425	29.9562	31.4257	0.553642	0.0223551
NONMMUG020924.1	chr19:17400632-17401675	-	92.3405	109.263	90.8158	129.447	127.872	112.089	0.551401	0.0464575
NONMMUG001932.2	chr1:139173709-139178960	+	5.06853	6.05148	6.91459	6.15545	7.50584	8.84246	0.53026	0.0431553
NONMMUG024332.2	chr2:119646827-119650226	-	4.42767	4.33566	4.33519	2.43822	3.015	2.37675	-0.524011	0.0390833
NONMMUG012048.2	chr13:114953145-114955732	-	16.884	12.1628	12.3317	6.45814	10.5275	7.51359	-0.530679	0.0376569
NONMMUG019446.2	chr18:20985620-20987349	+	9.27524	8.57934	11.1936	5.48649	5.87558	5.71389	-0.532203	0.0420483
NONMMUG039094.2	chr7:113568805-113570879	+	6.03449	4.01089	3.28842	2.40477	3.15989	2.20347	-0.540574	0.0490789
NONMMUG017568.2	chr17:15803187-15805970	-	8.6358	7.85059	8.76512	4.52408	6.21494	4.25904	-0.541844	0.0273258
NONMMUG031816.2	chr5:16371080-16374504	+	3.20868	1.87044	1.9461	1.22527	1.7345	1.11006	-0.55144	0.0412023
NONMMUG023383.2	chr2:72406080-72407499	+	5.83666	4.8034	6.31318	2.47614	4.00677	3.46089	-0.555125	0.0425634
NONMMUG006101.2	chr11:53537726-53544047	-	8.10231	5.47108	4.16834	3.07766	4.13294	2.97603	-0.562226	0.0395644
NONMMUG037564.2	chr7:28185254-28197443	-	2.06963	1.34965	1.52791	0.703275	1.25224	0.890695	-0.57087	0.0281012
NONMMUG043499.2	chr9:83597757-83601343	+	29.6412	18.4215	13.2827	11.5748	13.7404	9.37414	-0.574381	0.0192718
NONMMUG011939.2	chr13:109952619-109955934	-	3.78035	2.57928	2.46136	1.61642	1.89668	1.50603	-0.576429	0.0306389
NONMMUG014819.2	chr15:76099425-76101830	+	3.51022	3.15429	3.66081	1.52668	2.3748	1.92149	-0.613995	0.0425634
NONMMUG007141.2	chr11:86811827-86816129	-	29.6989	18.5231	12.9241	10.8923	11.6022	10.3651	-0.627901	0.00993988
NONMMUG077171.1	chr6:127673341-127674222	+	13.526	10.9496	9.51883	5.41259	7.4867	5.64499	-0.647624	0.00777225
NONMMUG002188.2	chr1:160076955-160080208	+	1.42123	0.911858	0.905962	0.590929	0.618375	0.531967	-0.652731	0.0482344
NONMMUG039074.2	chr7:112903279-112904956	+	7.06164	5.13517	5.04787	2.70432	4.20415	2.42636	-0.664658	0.00887297
NONMMUG025285.1	chr2:156773996-156817783	-	17.0384	11.1544	12.8579	6.54516	9.99399	5.54611	-0.673386	0.00526122
NONMMUG021053.2	chr19:24679680-24682233	-	15.5063	5.60249	8.21319	4.32159	8.11063	3.1369	-0.676074	0.00381744
NONMMUG039075.2	chr7:112905486-112906774	+	7.17788	5.68004	5.83434	2.66182	4.57138	2.77026	-0.687527	0.0140408
NONMMUG029375.2	chr4:57893724-57898528	+	5.04838	2.62972	3.01625	1.60444	2.29317	1.63915	-0.707292	0.00526122
NONMMUG003121.2	chr10:18581845-18585107	-	4.38069	2.5241	2.01835	1.30181	2.01479	1.27569	-0.714322	0.00777225
NONMMUG018993.2	chr17:81381494-81386976	-	1.9154	0.927625	1.27168	0.648662	0.887948	0.583254	-0.718202	0.0230019
NONMMUG022788.2	chr2:38960648-38963753	+	1.81509	1.49208	1.0751	0.697052	0.821634	0.7358	-0.721373	0.0109799
NONMMUG036702.1	chr6:128922761-128925710	+	1.32046	4.57729	9.04842	1.64382	1.64021	4.61674	-0.721561	0.0243486
NONMMUG011386.2	chr13:73515747-73516412	+	5.01672	3.04503	3.57921	2.1198	1.98866	1.85185	-0.72246	0.0420483
NONMMUG023312.1	chr2:69835419-69837981	+	2.79939	1.5522	2.02093	0.872954	1.3272	1.02648	-0.747326	0.00887297
NONMMUG010145.2	chr12:117759150-117759734	+	3.66825	4.73272	3.43285	1.74641	2.44035	1.91281	-0.749258	0.0395644
NONMMUG008150.1	chr11:116393053-116394419	-	1.76293	1.55799	2.28184	0.546435	1.04695	1.25224	-0.761177	0.0273258
NONMMUG045379.2	chrX:94275900-94277720	+	1.07155	0.990775	1.10505	0.477828	0.596951	0.528769	-0.765349	0.0371107
NONMMUG037546.2	chr7:27905414-27907111	-	1.25702	1.34152	1.10972	0.591718	0.854226	0.448975	-0.76575	0.0313898
NONMMUG034657.2	chr6:15437946-15441977	+	2.04202	0.677587	1.08693	0.514747	0.956333	0.418933	-0.768253	0.0236854
NONMMUG039137.2	chr7:117670563-117673577	+	1.69439	1.41936	1.92257	0.826049	0.851847	0.854109	-0.771536	0.00777225
NONMMUG037345.2	chr7:18862318-18865402	+	3.08986	2.2162	2.31089	1.03382	1.64943	1.1351	-0.772297	0.0159727
NONMMUG034681.2	chr6:17340486-17341323	+	39.1918	27.9182	24.6379	14.6894	19.512	11.2964	-0.784202	0.0020991
NONMMUG000818.2	chr1:62818190-62818685	+	7.56837	7.59756	7.04015	2.85439	4.81869	3.46267	-0.786623	0.0176886
NONMMUG024838.1	chr2:136780146-136781906	+	2.3551	1.3665	1.59856	0.73765	1.10501	0.796994	-0.790772	0.013111
NONMMUG034512.2	chr6:5164484-5165659	+	5.86642	4.34221	4.67601	1.83297	2.96639	2.52387	-0.79626	0.0020991
NONMMUG026017.1	chr3:7443775-7445363	+	1.67468	1.0068	0.909332	0.596367	0.694601	0.439583	-0.811904	0.0218285
NONMMUG007981.2	chr11:110520907-110523007	+	1.98121	2.01598	2.24224	0.956961	1.11727	0.990027	-0.813614	0.00526122
NONMMUG026289.2	chr3:31060039-31063033	+	1.35564	0.835652	0.821416	0.497769	0.556208	0.345535	-0.856089	0.00526122
NONMMUG021164.2	chr19:30564488-30565789	-	1.61042	1.28026	1.02637	0.560228	0.917892	0.385944	-0.857743	0.0243486
NONMMUG012047.2	chr13:114833081-114835695	-	13.6091	8.64721	7.23211	4.36363	5.41375	3.88264	-0.867779	0.0020991
NONMMUG010521.2	chr13:24732053-24733805	+	2.46638	1.09634	1.04012	0.707581	0.684095	0.711812	-0.871414	0.0176886
NONMMUG028182.2	chr3:145891607-145894275	+	9.57337	1.31753	0.958164	1.82648	2.27003	1.08057	-0.872876	0.00381744
NONMMUG004026.2	chr10:76594108-76595117	-	1.28608	1.65115	0.747059	0.594014	0.634487	0.495827	-0.874754	0.0415673
NONMMUG010422.1	chr13:21813325-21813677	-	6.38342	8.36256	7.55235	3.55622	3.89529	2.95742	-0.896928	0.0223551
NONMMUG004830.2	chr10:119067473-119068687	+	1.6347	1.14907	1.16498	0.459598	0.892378	0.458	-0.909541	0.0176886
NONMMUG035017.2	chr6:36525015-36528418	+	5.18013	2.55493	3.46767	1.2928	2.35513	1.38054	-0.924257	0.0020991
NONMMUG035434.2	chr6:55499720-55501447	+	1.48926	0.956871	1.30125	0.419833	0.837769	0.400284	-0.967872	0.00777225
NONMMUG043101.2	chr9:65136996-65137942	+	1.9502	0.959084	0.689036	0.296262	0.788878	0.455766	-0.975104	0.0292788
NONMMUG004461.2	chr10:95116378-95118421	-	1.63918	0.857688	0.668142	0.383968	0.613493	0.34561	-0.989281	0.0243486
NONMMUG036202.2	chr6:103730300-103732529	+	1.23835	0.753893	1.03741	0.317746	0.633541	0.353018	-1.00034	0.0020991
NONMMUG043155.2	chr9:66765378-66766844	+	10.974	3.79929	4.7904	2.17917	3.45069	2.38913	-1.02407	0.0020991
NONMMUG011501.2	chr13:83664244-83667077	+	3.22693	1.33705	1.43408	0.630479	1.00802	0.816737	-1.02705	0.0169227
NONMMUG020923.2	chr19:17222702-17223931	+	1.66543	1.03516	1.23546	0.507496	0.678657	0.451499	-1.03606	0.00526122
NONMMUG018302.2	chr17:37073915-37074296	+	6.1626	5.02728	4.61753	1.50206	3.37411	1.77155	-1.0406	0.0109799
NONMMUG029425.2	chr4:59901718-59904738	+	4.68717	2.355	2.23396	1.62843	1.17071	0.903876	-1.06357	0.0176886
NONMMUG000816.2	chr1:62798136-62799307	+	4.2421	2.97523	3.35075	1.30352	1.64867	1.35007	-1.06666	0.0020991
NONMMUG028509.2	chr4:11172421-11174377	+	13.9279	12.6532	8.75439	4.0386	5.26162	5.01248	-1.07029	0.0020991
NONMMUG008842.1	chr12:38868029-38869562	+	1.47713	0.833772	0.753304	0.42295	0.391497	0.32693	-1.15627	0.00659237
NONMMUG014553.2	chr15:55636389-55637192	-	2.6541	2.21995	1.63189	0.695015	1.21928	0.591975	-1.16085	0.0020991
NONMMUG033191.2	chr5:104802981-104805696	-	1.56218	1.08895	0.555653	0.292563	0.630298	0.273549	-1.19225	0.0338637
NONMMUG079399.1	chr7:27886571-27888530	-	0.993949	0.879151	1.18382	0.322548	0.491055	0.32509	-1.20546	0.00526122
NONMMUG003055.2	chr10:13130103-13131396	-	3.03508	1.43826	1.57312	0.626625	1.03778	0.547777	-1.2316	0.00526122
NONMMUG003015.2	chr10:9622946-9624849	-	2.90772	2.32855	1.79597	0.821247	1.33643	0.41951	-1.23968	0.0020991
NONMMUG012899.2	chr14:50888589-50890567	-	1.00984	1.46513	2.0168	0.563865	0.618412	0.482504	-1.2455	0.0371107
NONMMUG051324.1	chr10:95131862-95142525	-	12.9348	5.55836	2.64677	1.62163	4.32816	1.48013	-1.25604	0.0299817
NONMMUG011494.1	chr13:83663852-83668405	+	2.97621	1.48879	0.991962	0.736409	0.648619	0.442623	-1.31107	0.0236854
NONMMUG023807.2	chr2:92028238-92043422	+	3.26381	1.39623	1.07233	0.613318	0.824248	0.469899	-1.32438	0.047602
NONMMUG009962.2	chr12:109540995-109571729	+	17.6743	10.352	12.0484	3.34274	5.55114	4.44155	-1.36951	0.0020991
NONMMUG023060.2	chr2:58375568-58388014	-	1.28063	1.31738	0.774578	0.352816	0.567759	0.178286	-1.41657	0.00887297
NONMMUG025320.2	chr2:158382150-158386143	+	6.92686	5.46297	5.43043	1.30145	2.66222	1.63634	-1.45594	0.0020991
NONMMUG030058.2	chr4:105015989-105018033	-	1.94223	0.561027	0.580329	0.285587	0.395907	0.236404	-1.4698	0.0020991
NONMMUG018098.1	chr17:34245358-34245948	+	7.66903	0.814563	0.550956	0.464805	1.18494	0.414919	-1.81516	0.0120502
NONMMUG037678.2	chr7:30831187-30869295	+	3.79438	0.686137	0.220958	0.293006	0.295892	0.373834	-2.03429	0.0020991
NONMMUG006806.2	chr11:76903485-76930983	-	7.38821	0.714281	0.160748	0.408607	0.922824	0.27239	-2.04011	0.0020991
NONMMUG065256.1	chr18:35640452-35648002	-	2.30526	1.62784	0.647687	0.376004	0.143057	0.192763	-2.40703	0.0020991
NONMMUG039784.1	chr8:5083218-5085230	-	47.9118	0.550525	0.109974	0.543044	1.821	0.451035	-3.76942	0.0020991

## Sheet: Supplemental_Table_6
Supplemental Table 6. Differentially regulated intergenic lncRNAs between CV and GF mice in ileum
gene_id	lncRNA_locus.1	lncRNA_strand	FPKM CV Ileum1	FPKM CV Ileum2	FPKM CV Ileum3	FPKM GF Ileum1	FPKM GF Ileum2	FPKM GF Ileum3	lncRNA_log2(fold_change)	lncRNA_q_value
NONMMUG039784.1	chr8:5083218-5085230	-	2.02459	23.5361	70.3313	175.748	75.3929	58.6518	1.7315	0.00819029
NONMMUG021442.1	chr19:44304120-44305137	-	13.497	39.042	55.6025	133.167	129.072	81.7899	1.68036	0.00819029
NONMMUG010183.1	chr13:4247980-4252089	+	10.0793	11.8039	12.2773	30.4267	34.0015	32.5076	1.50727	0.00819029
NONMMUG026672.1	chr3:57440804-57444759	-	3.53676	4.41945	2.63964	6.68066	7.11967	15.754	1.48516	0.00819029
NONMMUG010183.2	chr13:4248734-4252843	+	7.33825	7.79565	9.7937	18.9949	23.8952	25.7329	1.4687	0.00819029
NONMMUG032951.1	chr5:91147825-91153552	+	0.274671	0.558084	0.427895	2.02012	1.19059	0.283809	1.46059	0.00819029
NONMMUG055556.1	chr13:4255047-4258586	+	2.59783	1.71443	2.65751	4.54008	6.58952	8.13264	1.4589	0.00819029
NONMMUG028182.2	chr3:145891607-145894275	+	1.87883	5.31207	10.1353	17.0173	11.6992	8.3995	1.12078	0.00819029
NONMMUG040235.2	chr8:31814722-31817952	-	0.679791	0.615979	1.1218	1.47899	1.90757	1.75114	1.10029	0.00819029
NONMMUG004023.2	chr10:76553432-76557137	+	5.19088	6.34696	7.42182	15.0603	12.3009	9.78254	0.974275	0.00819029
NONMMUG055557.1	chr13:4258888-4259679	+	1.84549	1.59281	2.27311	2.94123	3.53023	3.72524	0.830506	0.0324462
NONMMUG020319.1	chr18:74105782-74108157	-	0.270103	0.768795	1.4921	2.03221	1.36459	0.934475	0.796871	0.0272129
NONMMUG063141.1	chr17:32559951-32564265	+	0.988345	1.66425	2.51198	5.76085	0.859195	1.79671	0.727765	0.0212672
NONMMUG018024.1	chr17:32902616-32905106	-	39.9852	44.9023	30.8901	59.7942	55.7333	68.4518	0.665858	0.0412951
NONMMUG009596.2	chr12:86963565-86965355	+	7.76468	8.86143	11.0645	13.0874	15.1122	15.1375	0.653444	0.00819029
NONMMUG008862.2	chr12:40051913-40055141	-	1.14566	1.34723	1.96443	2.29109	2.17081	2.38393	0.632301	0.0324462
NONMMUG004575.1	chr10:102470789-102486849	-	3.57579	5.96896	4.12773	3.68359	2.86813	2.37353	-0.620717	0.0272129
NONMMUG043967.1	chr9:108683421-108685803	-	10.9349	12.4322	10.116	8.9292	6.34623	6.18174	-0.643482	0.00819029
NONMMUG060876.1	chr15:75874746-75884553	-	2.00762	1.5634	1.1012	0.75181	0.947435	1.22157	-0.663751	0.00819029
NONMMUG027284.1	chr3:95520060-95523099	+	3.78158	1.95195	2.48204	1.52051	1.70133	1.82494	-0.696951	0.00819029
NONMMUG026289.2	chr3:31060039-31063033	+	1.42126	1.72558	1.59183	1.51775	0.636251	0.669571	-0.735914	0.00819029
NONMMUG019446.2	chr18:20985620-20987349	+	12.1153	9.61618	9.2653	5.72479	6.68671	5.36025	-0.82975	0.00819029
NONMMUG072825.1	chr4:10964031-10976200	-	2.10232	1.04166	0.43132	0.488538	0.594304	0.728369	-0.991916	0.00819029
NONMMUG082951.1	chr8:119892057-119895443	-	7.30002	3.22649	1.91334	1.92934	1.96438	1.6774	-1.09928	0.00819029
NONMMUG059834.1	chr15:38471742-38472831	+	1.96255	1.22535	0.778749	0.449141	0.79512	0.572264	-1.14414	0.0154789
NONMMUG032330.2	chr5:43843473-43843985	+	9.3924	5.65377	2.69014	1.57896	2.65018	3.67307	-1.17592	0.00819029
NONMMUG044915.2	chrX:53459926-53474707	+	4.37417	2.89245	1.29384	0.785752	1.21048	1.46453	-1.35126	0.0412951
NONMMUG060083.1	chr15:76569034-76570055	+	1.72013	1.10218	1.29761	0.740178	0.38897	0.37134	-1.45448	0.00819029
NONMMUG014861.1	chr15:76557672-76565873	+	8.01406	3.52638	7.42593	5.07546	0.848911	1.05281	-1.45817	0.00819029
NONMMUG065256.1	chr18:35640452-35648002	-	0.854846	1.14339	1.60732	0.669425	0.24589	0.376425	-1.4617	0.00819029
NONMMUG024458.2	chr2:122384250-122399213	+	3.18371	4.37102	0.742652	1.02221	0.701021	1.13242	-1.55205	0.00819029
NONMMUG036702.1	chr6:128922761-128925710	+	4.55856	1.55494	1.19389	0.455795	0.798469	0.964184	-1.72603	0.00819029
NONMMUG037483.2	chr7:25937319-25938719	+	16.3753	3.38396	0.432114	0.795239	1.45864	2.72379	-2.03215	0.00819029
NONMMUG034479.2	chr6:3200765-3201744	+	338.018	233.237	2100.24	181.747	217.364	196.064	-2.12492	0.00819029
NONMMUG007939.2	chr11:109011639-109012117	+	74.3987	64.5894	548.622	39.4733	44.3934	32.5	-2.51873	0.036946
NONMMUG035581.2	chr6:68016716-68121824	+	136.699	368.508	91.6823	45.9011	38.3739	63.0609	-2.60128	0.00819029
NONMMUG044622.2	chrX:21741641-21742353	+	0.0444449	0	3.47307	0.120049	0.252152	0.157246	-2.67395	0.00819029
NONMMUG054521.1	chr12:99645125-99645675	+	21.9255	13.3089	206.439	11.6392	12.9001	11.6063	-2.68653	0.00819029
NONMMUG015169.2	chr15:86194766-86195325	+	48.2716	24.0865	357.158	22.596	24.0863	19.9873	-2.68685	0.00819029
NONMMUG007938.2	chr11:109011639-109012118	-	139.362	73.6968	1473.23	69.7864	79.5056	76.9758	-2.84192	0.00819029

## Sheet: Supplemental_Table_7
Supplemental Table 7. Differentially regulated intergenic lncRNAs between CV and GF mice in colon
gene_id	lncRNA_locus.1	lncRNA_strand	FPKM CV Colon1	FPKM CV Colon2	FPKM CV Colon3	FPKM GF Colon1	FPKM GF Colon2	FPKM GF Colon3	lncRNA_log2(fold_change)	lncRNA_q_value
NONMMUG039784.1	chr8:5083218-5085230	-	0.695958	1.06241	6.12866	114.529	27.2557	49.1691	4.60005	0.0036479
NONMMUG074132.1	chr5:29681525-29684767	+	0.34984	0.268412	0.269641	4.64775	2.34268	2.27203	3.40127	0.0036479
NONMMUG004575.1	chr10:102470789-102486849	-	0.0512711	0.106803	0.420282	2.90483	0.459535	1.09199	2.94043	0.0036479
NONMMUG021402.2	chr19:42786542-42788090	-	0.0785169	0.0682925	0.261634	2.2853	0.15856	0.685649	2.92341	0.0036479
NONMMUG006806.2	chr11:76903485-76930983	-	0.229149	1.14866	1.48001	9.75727	3.45285	3.6456	2.55925	0.0036479
NONMMUG015040.2	chr15:81825121-81826859	+	5.5236	5.04087	6.09884	30.4858	25.8128	20.1143	2.21825	0.0036479
NONMMUG022058.2	chr2:15633179-15647100	+	0.349768	0.824265	1.44678	5.88518	2.6622	2.91509	2.13636	0.0036479
NONMMUG015976.1	chr16:19433138-19435223	+	0.329795	0.583795	0.228353	2.07652	0.785067	1.41944	1.90194	0.0165898
NONMMUG018024.1	chr17:32902616-32905106	-	6.45684	9.32599	6.45763	17.1858	22.1858	23.1006	1.51449	0.0036479
NONMMUG004983.2	chr10:127139962-127148814	-	0.28165	0.788307	1.24682	4.31478	1.04284	1.19943	1.49385	0.00665287
NONMMUG055556.1	chr13:4255047-4258586	+	2.82607	4.86463	4.97793	17.5078	6.68266	8.76416	1.36947	0.0036479
NONMMUG015155.2	chr15:85803106-85805588	+	2.78235	4.06882	5.78424	16.2213	6.42939	9.73979	1.36215	0.0036479
NONMMUG010183.1	chr13:4247980-4252089	+	17.0314	28.7944	27.8111	91.2905	41.4696	55.3918	1.35739	0.0036479
NONMMUG051660.1	chr10:127152632-127154555	-	0.295196	1.32203	2.14802	4.97097	2.39687	2.21819	1.356	0.0036479
NONMMUG037337.1	chr7:18383173-18385345	-	0.378906	1.2876	0.983641	3.77013	1.10935	1.79732	1.32321	0.0036479
NONMMUG002957.2	chr10:3554158-3557637	+	0.584832	0.596904	0.659954	1.99446	1.30447	1.25377	1.31966	0.0036479
NONMMUG010183.2	chr13:4248734-4252843	+	12.9043	19.5825	20.091	61.5799	26.917	38.7134	1.27859	0.00665287
NONMMUG040678.2	chr8:60674858-60676731	+	2.40598	3.38128	4.85258	14.5107	4.54411	6.21939	1.24709	0.0036479
NONMMUG041355.2	chr8:95143526-95202944	-	2.59265	5.42245	2.50132	7.06832	10.4514	6.50986	1.21941	0.0211756
NONMMUG055675.1	chr13:21158498-21170766	+	1.43364	1.55065	1.06899	2.87062	3.21404	3.0389	1.19366	0.0036479
NONMMUG010011.1	chr12:112124144-112126367	-	0.791839	0.93482	1.43874	4.08839	0.965794	2.16482	1.18521	0.0036479
NONMMUG014337.2	chr15:36809997-36812335	-	0.820358	0.691138	0.671074	1.90841	1.53058	1.39218	1.1648	0.0036479
NONMMUG014338.2	chr15:36841172-36844354	+	1.2594	1.2127	1.49698	3.28772	2.27208	2.86312	1.10085	0.0036479
NONMMUG015073.1	chr15:82638876-82639765	-	2.75859	1.2969	1.00536	1.51784	4.35905	4.66818	1.08607	0.0036479
NONMMUG028455.2	chr4:8141493-8142802	-	0.458643	0.446251	1.58356	3.08235	0.925333	1.03412	1.02185	0.00950584
NONMMUG003713.2	chr10:59516799-59517678	-	0.734084	1.11595	0.747714	2.48613	1.60515	1.09477	1.00763	0.011934
NONMMUG043233.2	chr9:70069866-70072034	+	0.560453	1.50678	3.06502	5.29294	2.23308	2.61955	0.991269	0.0036479
NONMMUG013228.2	chr14:65192450-65195689	-	0.518506	0.551613	0.844553	1.77333	0.800143	1.17682	0.977504	0.00665287
NONMMUG053883.1	chr12:21756454-21759657	+	0.77396	0.467863	1.20858	2.29174	0.709228	1.02615	0.948409	0.0036479
NONMMUG030272.2	chr4:114817160-114902859	-	1.03847	1.21023	1.78281	3.45199	1.84422	2.27613	0.920175	0.0036479
NONMMUG037574.2	chr7:28376568-28392363	+	14.6828	16.1443	15.8682	26.8373	32.205	26.7939	0.905348	0.0036479
NONMMUG063419.1	chr17:69075688-69077210	+	1.08026	1.37822	1.15561	2.30822	2.77703	1.51196	0.896259	0.0036479
NONMMUG005333.1	chr11:12214516-12251031	+	2.0786	2.19353	2.04982	4.81645	2.80818	3.78413	0.86189	0.0036479
NONMMUG007397.1	chr11:95887972-95889965	+	0.479102	0.694188	0.874849	1.87562	0.688941	0.826237	0.822559	0.042515
NONMMUG009596.2	chr12:86963565-86965355	+	24.8527	25.87	24.4262	50.8247	36.7416	39.8574	0.776942	0.0036479
NONMMUG023501.2	chr2:76388562-76389560	+	1.36746	1.20551	1.51218	3.14714	1.30013	2.5263	0.776889	0.0348209
NONMMUG055557.1	chr13:4258888-4259679	+	3.41995	3.62604	3.1001	7.98567	4.19667	4.74283	0.734312	0.0189919
NONMMUG029987.2	chr4:101466160-101467771	+	1.15154	1.82852	1.16744	1.77604	1.92935	2.91622	0.693403	0.0366522
NONMMUG041623.1	chr8:114147539-114152487	-	0.977374	1.02188	1.00076	1.61835	1.57551	1.56455	0.682074	0.0165898
NONMMUG033973.2	chr5:134142897-134144332	+	2.34111	2.70768	2.93954	5.30548	3.53205	3.58101	0.650526	0.0233946
NONMMUG006162.2	chr11:55235108-55236329	+	14.8181	9.20749	10.3226	10.7372	23.4939	15.5168	0.57648	0.0255353
NONMMUG020924.1	chr19:17400632-17401675	-	71.8587	93.6628	94.3342	158.881	113.393	110.356	0.573158	0.0328508
NONMMUG074784.1	chr5:113190628-113192166	+	11.6391	14.5289	10.4366	15.7229	20.4739	16.5203	0.553121	0.0311785
NONMMUG000816.2	chr1:62798136-62799307	+	11.6513	14.3327	18.9403	10.3165	9.18647	10.5441	-0.551775	0.0348209
NONMMUG025125.2	chr2:152704472-152708513	+	7.56193	6.31694	6.43387	4.58429	4.33102	4.53323	-0.57312	0.0189919
NONMMUG006058.1	chr11:51655802-51670627	-	1.51139	1.69549	2.03119	1.01748	1.24192	1.13009	-0.600019	0.0296821
NONMMUG030424.1	chr4:118219497-118221797	+	2.99522	3.5013	2.28748	1.39661	2.11693	2.16973	-0.600447	0.0143742
NONMMUG076364.1	chr6:7795225-7797418	+	3.83021	4.52954	4.52874	2.83084	2.57785	2.90089	-0.616323	0.0233946
NONMMUG085530.1	chrUn_JH584304:52673-59689	-	100.521	77.7633	97.6576	53.0452	60.4482	56.7751	-0.668598	0.0296821
NONMMUG038705.2	chr7:92445071-92449087	+	0.992534	1.24715	1.87784	0.916939	0.844054	0.773773	-0.676635	0.0036479
NONMMUG035017.2	chr6:36525015-36528418	+	5.45408	2.78124	3.89703	1.50912	2.73777	3.05978	-0.696227	0.0036479
NONMMUG019446.2	chr18:20985620-20987349	+	4.05888	4.62909	4.83986	3.20391	2.55486	2.42096	-0.713715	0.00950584
NONMMUG026289.2	chr3:31060039-31063033	+	4.85919	4.66976	4.81066	1.79701	3.47903	3.26621	-0.715843	0.0036479
NONMMUG033032.1	chr5:96845450-96848614	+	7.50097	5.94073	4.29668	1.31851	5.19271	3.89514	-0.723019	0.0036479
NONMMUG024278.2	chr2:118554969-118582181	+	4.17265	4.08023	4.75385	3.34772	2.09743	2.50339	-0.730481	0.0311785
NONMMUG004830.2	chr10:119067473-119068687	+	2.44876	2.20011	2.76508	1.39813	1.16262	1.46222	-0.862473	0.00665287
NONMMUG031043.1	chr4:136195496-136197983	+	1.20881	1.41289	1.32636	0.802633	0.658655	0.647359	-0.88699	0.0036479
NONMMUG025454.2	chr2:164564180-164568494	+	216.78	140.762	122.048	27.4196	118.11	101.017	-0.903002	0.0036479
NONMMUG020341.2	chr18:74966895-74981621	-	1.18511	1.42552	1.80278	0.667599	0.706758	0.868687	-0.952654	0.011934
NONMMUG010422.1	chr13:21813325-21813677	-	4.65311	5.44697	3.8523	2.36635	2.56801	1.96897	-0.991734	0.0459249
NONMMUG053398.1	chr11:99192074-99193640	-	1.03346	1.07184	1.05022	0.422997	0.497969	0.635316	-0.993277	0.00665287
NONMMUG034963.1	chr6:34366332-34368652	+	4.24329	6.29209	6.04213	2.38466	3.23646	2.36198	-1.02462	0.0036479
NONMMUG021631.2	chr19:54084558-54086658	+	1.01731	1.04547	1.25859	0.415374	0.469933	0.607557	-1.09607	0.0408031
NONMMUG068727.1	chr2:147936831-147943892	-	8.72585	9.15657	12.5174	2.93791	5.44438	5.32155	-1.11418	0.0036479
NONMMUG014861.1	chr15:76557672-76565873	+	2.70822	2.43118	2.89855	2.61001	0.387219	0.758633	-1.11836	0.0036479
NONMMUG079261.1	chr7:141661923-141664303	+	1.52058	1.60053	1.4776	0.318699	1.22882	0.435149	-1.15849	0.0036479
NONMMUG026292.1	chr3:31122216-31124425	+	2.53453	1.59932	1.89418	0.820181	0.862356	0.956981	-1.16641	0.0036479
NONMMUG036702.1	chr6:128922761-128925710	+	24.7965	20.125	12.6318	1.51304	11.4728	11.4363	-1.19571	0.0036479
NONMMUG042443.2	chr9:35035486-35036304	+	1.66024	1.4829	0.706892	0.258815	0.524318	0.749567	-1.30036	0.0143742
NONMMUG044104.2	chr9:114843727-114845882	+	1.54675	2.12331	1.80268	0.255378	1.03896	0.785218	-1.33912	0.0036479
NONMMUG004829.2	chr10:119057676-119060479	-	2.08395	3.03015	3.8073	0.789481	1.47483	1.15123	-1.34829	0.0036479
NONMMUG032951.1	chr5:91147825-91153552	+	1.93805	2.4725	1.23903	0.105998	0.838061	1.18579	-1.37	0.00665287
NONMMUG010827.2	chr13:43864549-43869550	+	1.04895	1.33199	0.85633	0.516641	0.294841	0.382254	-1.432	0.0143742
NONMMUG021321.1	chr19:39024173-39025262	+	5.61736	15.2036	22.0513	6.56085	4.39959	3.15781	-1.58705	0.0036479
NONMMUG042753.2	chr9:50560531-50572960	+	14.6936	8.45374	6.89737	1.08381	4.72083	3.74133	-1.58847	0.011934
NONMMUG009962.2	chr12:109540995-109571729	+	52.3178	94.2406	68.7452	25.1961	19.5092	24.0713	-1.62502	0.0036479
NONMMUG004828.2	chr10:119028289-119050541	-	1.79461	1.89837	2.12683	0.526732	0.557981	0.720918	-1.66554	0.0036479
NONMMUG027565.2	chr3:105803641-105817359	+	2.25915	2.03185	0.505438	0.518395	0.418012	0.337558	-1.89872	0.0036479
NONMMUG065256.1	chr18:35640452-35648002	-	1.96773	1.42473	0.844664	0.302709	0.339022	0.31957	-2.11608	0.0036479
NONMMUG034479.2	chr6:3200765-3201744	+	1710.52	182.031	146.483	129.267	102.958	111.817	-2.5772	0.0036479
NONMMUG054521.1	chr12:99645125-99645675	+	119.484	17.6313	12.1206	4.33821	8.26169	8.42575	-2.69297	0.0036479
NONMMUG035581.2	chr6:68016716-68121824	+	121.081	82.3166	56.2341	48.1931	13.8415	22.8288	-2.73908	0.0036479
NONMMUG007938.2	chr11:109011639-109012118	-	897.975	104.29	98.7857	36.6453	48.6088	62.8521	-2.86478	0.0036479
NONMMUG015169.2	chr15:86194766-86195325	+	265.836	40.2541	25.296	12.6877	12.2271	14.4664	-2.97539	0.0036479
NONMMUG026007.1	chr3:5860337-6049710	+	7118.63	975.466	689.373	365.1	350.458	392.928	-3.02335	0.0036479
NONMMUG009986.2	chr12:110275383-110278068	-	0.665246	1.2991	2.03414	0.151783	0.096646	0.22616	-3.06101	0.0036479
NONMMUG007939.2	chr11:109011639-109012117	+	470.157	99.9403	33.0883	28.032	14.5659	13.5261	-3.41083	0.0036479

## Sheet: Supplemental_Table_8
Supplemental Table 8. Differentially regulated intergenic lncRNAs between CV and GF mice in BAT
gene_id	lncRNA_locus.1	lncRNA_strand	FPKM CV BAT1	FPKM CV BAT2	FPKM CV BAT3	FPKM GF BAT1	FPKM GF BAT2	FPKM GF BAT3	lncRNA_log2(fold_change)	lncRNA_q_value
NONMMUG029198.2	chr4:48084280-48086445	+	0.905344	0.480516	0	2.58783	2.19406	2.53055	2.62346	0.00626494
NONMMUG044012.2	chr9:110266829-110282636	-	6.2222	9.54805	6.26765	38.2111	16.9349	18.6777	1.77971	0.00626494
NONMMUG026017.1	chr3:7443775-7445363	+	11.6404	8.26225	3.07111	3.96799	3.3962	1.50295	-1.27377	0.0479579
NONMMUG031816.2	chr5:16371080-16374504	+	3.76002	3.08079	1.36545	1.40987	0.902908	0.59512	-1.4121	0.0339187
NONMMUG026317.1	chr3:32933149-32935976	-	3.65347	2.45977	1.28512	1.04258	0.933976	0.423023	-1.53569	0.0183771
NONMMUG035643.2	chr6:71870028-71873078	+	0.948447	0.739625	3.65626	0.854154	0.612174	0.473248	-1.55234	0.0427443
NONMMUG014931.2	chr15:78917373-78928325	-	0.90586	0.682973	6.80073	1.01288	0.825628	0.620168	-1.9212	0.0479579
NONMMUG022968.2	chr2:52132322-52137621	+	5.24333	3.02665	8.83684	1.44432	1.31468	0.54201	-2.42016	0.00626494
NONMMUG000274.2	chr1:25015303-25019622	+	1.48925	2.06119	12.2476	1.6209	1.2124	1.21127	-3.53353	0.00626494
NONMMUG023748.1	chr2:90857827-90859649	+	0.60103	0.349454	21.4985	0.608045	0.405109	0.23224	-3.7269	0.00626494
NONMMUG031175.1	chr4:140975727-140976252	-	2.6836	1.36243	379.404	2.00513	4.10531	2.91441	-5.53679	0.00626494

## Sheet: Supplemental_Table_9
Supplemental Table 9. Differentially regulated intergenic lncRNAs between CV and GF mice in WAT
gene_id	lncRNA_locus.1	lncRNA_strand	FPKM CV WAT1	FPKM CV WAT2	FPKM CV WAT3	FPKM GF WAT1	FPKM GF WAT2	FPKM GF WAT3	lncRNA_log2(fold_change)	lncRNA_q_value
NONMMUG081071.1	chr8:90816165-90817140	+	0.816481	0.330815	0.216061	0.437355	5.83814	1.68817	2.75832	0.0339275
NONMMUG042187.2	chr9:18535575-18549123	-	0.462891	0.33009	0.389064	3.03374	1.49203	0.606452	2.08056	0.0339275
NONMMUG017179.2	chr16:92086450-92087472	+	8.00503	4.15437	4.53068	23.4098	9.91705	9.68233	1.35768	0.00671832
NONMMUG003231.2	chr10:24425369-24597109	-	1.50525	2.70498	1.73665	2.0596	5.31231	6.31693	1.3199	0.00671832
NONMMUG005132.2	chr11:4047920-4049265	+	1.09951	0.496816	0.418633	0.827344	2.6729	1.0512	1.30999	0.0206875
NONMMUG033035.2	chr5:96782104-96784724	+	0.862739	0.643423	0.40953	1.78657	1.85486	0.650808	1.20629	0.00671832
NONMMUG007054.2	chr11:84400819-84401645	+	278.951	175.917	138.69	357.449	465.109	412.801	1.17739	0.00671832
NONMMUG086993.1	chrX:150486074-150486923	-	8.95506	5.92784	2.8727	21.3159	8.71197	5.87905	1.15634	0.0206875
NONMMUG035434.2	chr6:55499720-55501447	+	5.93935	3.68676	11.4095	12.1979	16.9413	13.3459	1.09903	0.00671832
NONMMUG010076.2	chr12:112681272-112682746	+	0.804901	1.22988	1.26248	1.90275	2.35402	2.17198	1.02753	0.0238088
NONMMUG040304.2	chr8:34820583-34821951	+	7.49708	9.33208	7.50327	14.9845	12.8123	18.3596	0.980391	0.00671832
NONMMUG004952.2	chr10:125219299-125221783	-	1.24833	0.457274	0.486609	2.40038	0.768591	1.10682	0.959517	0.040464
NONMMUG012558.1	chr14:32061871-32064439	-	2.64861	3.27065	2.7557	5.52448	5.83329	4.64732	0.934601	0.0263881
NONMMUG021064.2	chr19:25667501-25672253	-	47.2755	30.1345	55.0594	65.9866	102.62	65.4502	0.913174	0.00671832
NONMMUG003055.2	chr10:13130103-13131396	-	18.4489	13.6529	18.8846	40.1577	25.0329	22.1514	0.90628	0.00671832
NONMMUG086994.1	chrX:150487051-150488719	-	4.80691	3.66134	2.91285	9.42053	4.40814	3.1023	0.904327	0.0360582
NONMMUG042555.2	chr9:41939567-41968467	-	3.07669	1.46034	1.24512	2.63371	4.19255	3.05367	0.88906	0.0176247
NONMMUG000740.2	chr1:59876870-59879014	+	3.17257	1.78832	1.31555	5.9537	3.0147	2.55925	0.882365	0.0206875
NONMMUG004161.2	chr10:81151321-81152219	+	5.56509	4.52361	5.77745	10.7338	8.60284	8.97533	0.881705	0.00671832
NONMMUG011392.2	chr13:74034725-74035751	+	9.0555	4.93804	8.56419	14.0326	13.5232	11.9326	0.874312	0.0206875
NONMMUG029910.2	chr4:98115993-98118843	+	5.31627	3.28797	2.38233	7.98789	5.66816	5.47972	0.844628	0.0206875
NONMMUG029711.1	chr4:83537825-83540848	+	21.4092	16.9085	7.21723	41.5154	24.0959	13.725	0.835298	0.0115008
NONMMUG008185.2	chr11:117158388-117159262	+	18.6507	19.2283	21.3084	32.0393	35.7931	32.1308	0.821026	0.0176247
NONMMUG029909.2	chr4:98113690-98115017	+	4.73934	3.0818	2.57252	6.65057	5.70348	5.19163	0.813035	0.040464
NONMMUG008985.2	chr12:52567403-52571023	+	6.24911	4.32778	2.70442	13.0418	5.03671	5.20655	0.789109	0.0436835
NONMMUG039075.2	chr7:112905486-112906774	+	9.41699	8.48914	8.18758	18.4483	10.4775	15.1025	0.781531	0.0313177
NONMMUG035424.2	chr6:54889153-54890966	+	39.9111	33.9879	31.3795	26.8636	14.7988	17.8119	-0.808337	0.0176247
NONMMUG007619.1	chr11:101058700-101062184	-	1.05679	1.57167	1.51945	1.02034	0.477966	0.660579	-0.95521	0.040464
NONMMUG000683.1	chr1:58073770-58082742	+	4.43504	3.53892	3.31533	2.71209	1.35575	1.57163	-0.992222	0.00671832
NONMMUG020762.2	chr19:8744052-8747521	+	1.90775	1.03615	1.76339	1.18235	0.520705	0.651369	-0.994281	0.00671832
NONMMUG031275.1	chr4:144920823-144923527	-	4.58724	3.01914	4.37898	2.47029	1.34257	1.98289	-1.0164	0.00671832
NONMMUG046327.1	chrX:162937749-162939559	-	1.87907	2.11706	2.57241	1.42376	0.91682	0.840614	-1.03744	0.0115008
NONMMUG005675.2	chr11:31702946-31713636	-	1.28044	1.86144	1.26172	0.742483	0.513725	0.77759	-1.07892	0.0384085
NONMMUG056498.1	chr13:108308869-108310701	+	8.19825	10.832	5.15004	3.43136	3.59474	4.05993	-1.13367	0.00671832
NONMMUG007614.2	chr11:101052321-101054400	+	2.20495	3.27875	2.4005	1.92117	0.514142	1.15161	-1.17504	0.00671832
NONMMUG035786.2	chr6:83487978-83490420	-	1.67689	1.22379	1.43307	0.954303	0.365325	0.563664	-1.20771	0.0143356
NONMMUG040197.2	chr8:27232760-27250892	-	10.5078	8.56167	8.94555	6.06622	2.23833	3.5298	-1.25228	0.0115008
NONMMUG037397.2	chr7:19914025-19914762	-	1.679	1.1511	1.79552	0.768393	0.526988	0.55777	-1.28483	0.0476667
NONMMUG016669.2	chr16:49980459-49997475	+	1.06619	1.50423	1.17142	0.532859	0.435356	0.441244	-1.37608	0.00671832
NONMMUG002896.2	chr1:194976374-195037909	+	1.34946	1.60627	2.30306	1.07543	0.290208	0.558046	-1.49531	0.0293427
NONMMUG033586.2	chr5:117996726-118000132	+	1.88037	1.09481	2.86295	0.318887	0.616288	0.835686	-1.59239	0.00671832
NONMMUG026060.2	chr3:10196655-10207001	+	16.7652	12.8095	14.4597	6.97691	3.02554	2.74346	-1.81109	0.00671832
NONMMUG014026.2	chr15:8664965-8667235	-	1.85618	1.95068	0.158789	0.463006	0.138395	0.247592	-2.25046	0.00671832

## Sheet: Supplemental_Table_10
Supplemental Table 10. Differentially regulated intergenic lncRNAs between CV and GF mice in muscle
gene_id	lncRNA_locus.1	lncRNA_strand	FPKM CV Muscle1	FPKM CV Muscle2	FPKM CV Muscle3	FPKM GF Muscle1	FPKM GF Muscle2	FPKM GF Muscle3	lncRNA_log2(fold_change)	lncRNA_q_value
NONMMUG003633.2	chr10:53348900-53379709	-	4.54602	4.0594	1.96548	11.3357	6.61311	8.94964	1.38542	0.0118943
NONMMUG007054.2	chr11:84400819-84401645	+	2.98089	3.6498	6.65338	5.00312	5.36248	13.4206	0.779524	0.0118943
NONMMUG001560.2	chr1:118681644-118685161	+	1.76072	1.676	1.32003	2.7672	1.68543	2.46767	0.567777	0.0118943
NONMMUG031517.2	chr4:153603839-153606492	+	3.02326	4.2956	3.40904	3.48811	1.57595	1.8062	-0.594103	0.0118943
NONMMUG008046.2	chr11:114870961-114872595	+	21.3821	30.0759	18.3337	14.0871	13.5884	17.0413	-0.610078	0.0118943
NONMMUG010521.2	chr13:24732053-24733805	+	2.30821	3.03939	4.26419	2.35253	1.88066	2.06324	-0.611808	0.0118943
NONMMUG021053.2	chr19:24679680-24682233	-	1.49343	2.26799	1.16255	0.810753	0.852937	1.32524	-0.691844	0.0118943
NONMMUG028182.2	chr3:145891607-145894275	+	2.33368	3.27817	2.87806	1.51133	1.83263	1.79535	-0.694651	0.0118943
NONMMUG027479.2	chr3:103006135-103008452	+	2.03829	2.05003	1.90499	0.982561	1.23872	1.41001	-0.69915	0.0118943
NONMMUG029198.2	chr4:48084280-48086445	+	0.358717	1.24162	3.61558	0.556513	1.276	1.21771	-0.780982	0.0118943
NONMMUG004340.1	chr10:87936070-87937391	-	3.79641	5.40615	3.95834	2.31393	2.11335	3.10128	-0.781768	0.0118943
NONMMUG020035.1	chr18:60417401-60448151	+	21.3586	32.5192	12.5621	10.9547	7.80422	14.3814	-0.97093	0.0118943
NONMMUG004486.2	chr10:95814384-95844091	-	9.78972	19.4514	13.8075	7.21146	8.17031	5.71254	-0.984916	0.0118943
NONMMUG043789.1	chr9:102530841-102532057	+	2.84915	3.93315	1.99939	1.01837	0.872129	2.37636	-1.02861	0.0118943
